# Supplementary material for: Comparison of the contributions of the nuclear and cytoplasmic compartments to global gene expression in human cells
Source: BMC Genomics. 2007 Sep 25;8:340. doi: 10.1186/1471-2164-8-340 (PMC2048942; doi:10.1186/1471-2164-8-340)
Supplement: Additional file 1 — Statistical results for all genes represented on the human genomic microarray. The normalized means of median intensities for all the scans, plus information relating to the statistical analysis, including the q values (adjusted p values), and the significant trends (higher or lower) for each comparison. [file 1471-2164-8-340-S1.xls]

## Sheet: Sheet1
ID	N/C Ratio	Genbank	Name	Description			C-mean intensity	N-mean intensity	qvalue	c_n_logratio	c_n_tvalue	c_n_pvalue	c_n q	c_t_logratio	c_t_tvalue	c_t_pvalue	c_t q	n_t_logratio	n_t_df	n_t_tvalue	n_t_pvalue	n_t q	lsmeans	c_lsm	n_lsm	t_lsm		cn	ct	nt	pattern
H200021086	0.95563	NM_005920	MEF2D	MADS box transcription enhancer factor 2, polypeptide D (myocyte enhancer factor 2D)			8259.39	7892.92	0.0280761	0.0654761	1.73276	0.133843	0.0667922	-0.339976	-8.99714	0.00010546	0.000555077	-0.405452	6	-7.59196	0.000271735	0.000698526		13.0118	12.9463	13.3518			-	-	c/n<t
H200011984	1.53821	AK026469	NUDT7	Nudix (nucleoside diphosphate linked moiety X)-type motif 7			2146.03	3301.04	0.0457237	-0.621248	-1.51299	0.181045	0.0881014	1.90168	4.63136	0.0035726	0.00219848	2.52293	6	6.14435	0.00085111	0.000899345		11.0675	11.6887	9.16578			+	+	c/n>t
H200002635	1.76201	AK055460	0	Homo sapiens cDNA FLJ30898 fis, clone FEBRA2005572			1445.42	2546.86	0.0185536	-0.817226	-14.6102	6.4528e-06	0.000336162	-0.041838	-0.747973	0.482753	0.208677	0.775388	6	9.98513	5.84135e-05	0.000555077		10.4973	11.3145	10.5391		-		+	n>c/t
H200006896	1.35576	NM_002460	IRF4	Interferon regulatory factor 4			408.73	554.138	0.0185536	-0.439097	-14.1521	7.77535e-06	0.000336162	-0.0262881	-0.847264	0.429342	0.189195	0.412809	6	9.47708	7.86096e-05	0.000555077		8.67501	9.1141	8.70129		-		+	n>c/t
H200013261	11.1772	AF072164	HFSE-1	HFSE-1 protein			845.47	9450	0.0185536	-3.48249	-18.522	1.59739e-06	0.000320455	-0.240537	-1.27932	0.248028	0.116323	3.24195	6	13.3374	1.09909e-05	0.00038182		9.72361	13.2061	9.96415		-		+	n>c/t
H200018734	1.38498	AK027860	0	Homo sapiens, clone IMAGE:3352566, mRNA, partial cds			269.41	373.128	0.0185536	-0.469869	-14.0738	8.0316e-06	0.000336162	0.0148098	0.443592	0.672886	0.271744	0.484678	6	10.3789	4.68351e-05	0.000555077		8.07366	8.54353	8.05885		-		+	n>c/t
H200021082	7.49839	AK054709	0	Homo sapiens cDNA FLJ30147 fis, clone BRACE2000266			727.108	5452.14	0.0185536	-2.90658	-14.3393	7.20011e-06	0.000336162	-0.120638	-0.595151	0.573488	0.240419	2.78594	6	11.2591	2.93442e-05	0.000480554		9.50603	12.4126	9.62666		-		+	n>c/t
H200005018	7.22437	NM_005257	GATA6	GATA binding protein 6			962.411	6952.81	0.0244664	-2.85287	-11.0823	3.21458e-05	0.000512947	-0.129059	-0.501343	0.633989	0.259827	2.72381	6	8.7324	0.00012476	0.000571505		9.91051	12.7634	10.0396		-		+	n>c/t
H200005819	1.8745	NM_019848	P3	Protein P3			1164.79	2183.4	0.0244664	-0.906507	-11.2824	2.89966e-05	0.000480554	0.111632	1.38938	0.214083	0.102622	1.01814	6	9.08943	9.95609e-05	0.000555077		10.1859	11.0924	10.0742		-		+	n>c/t
H200008084	1.88898	AF131822	0	Homo sapiens clone 24905 mRNA sequence			2182.28	4122.28	0.0244664	-0.917609	-11.6436	2.41762e-05	0.000478349	0.0979945	1.24346	0.26008	0.121408	1.0156	6	9.1442	9.62406e-05	0.000555077		11.0916	12.0092	10.9936		-		+	n>c/t
H200013421	1.52888	AF338199	0	Homo sapiens FKSG64 (FKSG64) mRNA, complete cds			714.418	1092.26	0.0244664	-0.612475	-12.2554	1.7975e-05	0.00045033	0.0460721	0.921883	0.39215	0.175016	0.658547	6	9.40133	8.22675e-05	0.000555077		9.48062	10.0931	9.43455		-		+	n>c/t
H200014435	2.00359	NM_018029	FLJ10213	Hypothetical protein FLJ10213			1393.88	2792.75	0.0244664	-1.00259	-12.3133	1.74903e-05	0.00045033	0.0687115	0.843882	0.431088	0.18986	1.0713	6	9.70775	6.85762e-05	0.000555077		10.4449	11.4475	10.3762		-		+	n>c/t
H200014784	1.99406	AB020691	KIAA0884	KIAA0884 protein			1196.73	2386.35	0.0244664	-0.995709	-9.60689	7.27688e-05	0.000555077	0.134183	1.29464	0.243032	0.114314	1.12989	6	10.1379	5.35647e-05	0.000555077		10.2249	11.2206	10.0907		-		+	n>c/t
H200015009	12.8184	NM_014263	YME1L1	YME1-like 1 (S. cerevisiae)			985.271	12629.6	0.0244664	-3.68014	-11.5945	2.47734e-05	0.000478349	-0.572569	-1.80391	0.121293	0.0611762	3.10757	6	8.4835	0.000146715	0.000622923		9.94438	13.6245	10.5169		-		+	n>c/t
H200015026	2.65123	BC017507	0	Homo sapiens, clone IMAGE:4850148, mRNA			2124.9	5633.59	0.0244664	-1.40666	-11.2949	2.88123e-05	0.000480554	-0.112072	-0.89989	0.402849	0.17953	1.29459	6	7.43128	0.000305623	0.000698526		11.0532	12.4598	11.1652		-		+	n>c/t
H200015552	1.5407	NM_024897	FLJ22672	Hypothetical protein FLJ22672			1215.64	1872.94	0.0244664	-0.623585	-11.585	2.48909e-05	0.000478349	0.0234952	0.436495	0.677747	0.272978	0.64708	6	8.57564	0.000138104	0.000604966		10.2475	10.8711	10.224		-		+	n>c/t
H200018072	10.8304	AK056712	C20orf60	Chromosome 20 open reading frame 60			460.196	4984.09	0.0244664	-3.43701	-10.4098	4.6043e-05	0.000555077	-0.392981	-1.19024	0.278906	0.129219	3.04403	6	9.21959	9.18773e-05	0.000555077		8.8461	12.2831	9.23909		-		+	n>c/t
H200018353	12.3184	AL137624	0	Homo sapiens mRNA; cDNA DKFZp434M1812 (from clone DKFZp434M1812)			1065.35	13123.5	0.0244664	-3.62274	-11.2695	2.9189e-05	0.000480554	-0.440098	-1.36904	0.220022	0.104968	3.18264	6	9.90047	6.13181e-05	0.000555077		10.0571	13.6799	10.4972		-		+	n>c/t
H200008987	5.85659	NM_024980	FLJ12132	Hypothetical protein FLJ12132			930.439	5449.2	0.0274854	-2.55006	-10.0001	5.7916e-05	0.000555077	-0.39194	-1.537	0.175206	0.0855189	2.15812	6	8.1241	0.000186788	0.000684652		9.86177	12.4118	10.2537		-		+	n>c/t
H200001758	6.92563	NM_020410	CGI-152	CGI-152 protein			1022.19	7079.31	0.0280761	-2.79194	-8.80183	0.000119329	0.00056436	-0.49702	-1.5669	0.168182	0.0822405	2.29492	6	7.23494	0.000353844	0.000713245		9.99745	12.7894	10.4945		-		+	n>c/t
H200002013	1.37412	AK022628	0	Homo sapiens cDNA FLJ12566 fis, clone NT2RM4000852			806.72	1108.53	0.0280761	-0.458504	-9.27639	8.87413e-05	0.000555077	-0.00392574	-0.079425	0.939277	0.344794	0.454578	6	6.53036	0.000615689	0.000819859		9.65592	10.1144	9.65985		-		+	n>c/t
H200002514	1.50119	NM_024572	FLJ12691	Hypothetical protein FLJ12691			284.712	427.407	0.0280761	-0.586106	-9.07248	0.000100615	0.000555077	-0.00393253	-0.0608726	0.953438	0.348557	0.582174	6	6.52601	0.00061789	0.000819859		8.15336	8.73947	8.15729		-		+	n>c/t
H200004125	1.57485	AK055160	0	Homo sapiens cDNA FLJ30598 fis, clone BRAWH2009263			878.862	1384.08	0.0280761	-0.655218	-9.73823	6.73644e-05	0.000555077	-0.0573222	-0.851957	0.426929	0.188235	0.597895	6	6.31815	0.00073426	0.000848719		9.77949	10.4347	9.83682		-		+	n>c/t
H200004153	1.72901	AB002354	KIAA0356	KIAA0356 gene product			1767.58	3056.17	0.0280761	-0.789947	-9.71583	6.82526e-05	0.000555077	-0.0161503	-0.198638	0.849106	0.321094	0.773797	6	6.83255	0.000482787	0.000778951		10.7876	11.5775	10.8037		-		+	n>c/t
H200004318	2.50848	AK022947	0	Homo sapiens cDNA FLJ12885 fis, clone NT2RP2003988			591.832	1484.6	0.0280761	-1.32681	-9.62527	7.1983e-05	0.000555077	-0.0845963	-0.613698	0.561944	0.236957	1.24222	6	7.72372	0.000247149	0.000698526		9.20904	10.5359	9.29364		-		+	n>c/t
H200008939	2.53318	AK021603	0	Homo sapiens cDNA FLJ11541 fis, clone HEMBA1002780			599.513	1518.67	0.0280761	-1.34095	-9.96345	5.91415e-05	0.000555077	-0.0613811	-0.456072	0.66438	0.269257	1.27957	6	7.62191	0.000265907	0.000698526		9.22765	10.5686	9.28903		-		+	n>c/t
H200008986	7.0809	AK022190	0	Homo sapiens cDNA FLJ12128 fis, clone MAMMA1000175			684.341	4845.76	0.0280761	-2.82393	-8.89293	0.000112613	0.000557089	-0.396783	-1.24952	0.258007	0.12058	2.42715	6	7.20108	0.000363017	0.000713245		9.41857	12.2425	9.81536		-		+	n>c/t
H200009015	2.45711	AK022455	0	Homo sapiens cDNA FLJ12393 fis, clone MAMMA1002711			694.402	1706.23	0.0280761	-1.29697	-9.28106	8.84888e-05	0.000555077	-0.0161136	-0.115309	0.911963	0.339111	1.28085	6	7.61351	0.000267528	0.000698526		9.43963	10.7366	9.45574		-		+	n>c/t
H200009051	1.70333	NM_025007	FLJ13501	Hypothetical protein FLJ13501			239.318	407.636	0.0280761	-0.768354	-9.34498	8.51171e-05	0.000555077	-0.000475556	-0.00578387	0.995573	0.358087	0.767878	6	7.52054	0.000286232	0.000698526		7.90278	8.67114	7.90326		-		+	n>c/t
H200009107	9.06412	AK024958	0	Homo sapiens cDNA: FLJ21305 fis, clone COL02124			1467.14	13298.3	0.0280761	-3.18017	-9.39752	8.24571e-05	0.000555077	-0.119676	-0.353648	0.735698	0.29105	3.06049	6	7.61793	0.000266674	0.000698526		10.5188	13.699	10.6385		-		+	n>c/t
H200009284	6.27462	AK022483	0	Homo sapiens cDNA FLJ12421 fis, clone MAMMA1003056			507.826	3186.42	0.0280761	-2.64953	-9.10368	9.86848e-05	0.000555077	-0.384152	-1.31993	0.234979	0.110982	2.26538	6	7.5297	0.000284324	0.000698526		8.98819	11.6377	9.37234		-		+	n>c/t
H200009436	2.77921	AK021477	0	Homo sapiens cDNA FLJ11415 fis, clone HEMBA1000942			799.783	2222.76	0.0280761	-1.47467	-8.99594	0.00010554	0.000555077	-0.11129	-0.678902	0.52251	0.222669	1.36338	6	6.51679	0.000622579	0.000819859		9.64347	11.1181	9.75476		-		+	n>c/t
H200012125	1.94897	NM_025212	IDAX	Dvl-binding protein IDAX (inhibition of the Dvl and Axin complex)			913.394	1780.18	0.0280761	-0.962712	-9.51835	7.66958e-05	0.000555077	0.146283	1.44631	0.198233	0.0959414	1.109	6	7.87329	0.000222289	0.000691375		9.83509	10.7978	9.68881		-		+	n>c/t
H200012465	1.41016	AK057687	0	Homo sapiens cDNA FLJ33125 fis, clone TRACH2001474, weakly similar to DYNEIN INTERMEDIATE CHAIN 2, C			655.283	924.052	0.0280761	-0.495857	-10.2332	5.07764e-05	0.000555077	0.00682845	0.140922	0.892544	0.332815	0.502685	6	7.36783	0.000320326	0.000699201		9.35597	9.85183	9.34914		-		+	n>c/t
H200013493	1.60219	AK001685	ROD1	ROD1 regulator of differentiation 1 (S. pombe)			1026.12	1644.03	0.0280761	-0.680045	-8.99148	0.000105835	0.000555077	0.140617	1.85922	0.112346	0.0569138	0.820662	6	7.9421	0.000211828	0.000691375		10.003	10.683	9.86236		-		+	n>c/t
H200013606	2.95471	AK021839	0	Homo sapiens cDNA FLJ11777 fis, clone HEMBA1005909			1698.95	5019.89	0.0280761	-1.56301	-9.75134	6.68509e-05	0.000555077	0.219022	1.36644	0.220793	0.105195	1.78204	6	8.07418	0.0001933	0.000684652		10.7304	12.2934	10.5114		-		+	n>c/t
H200014327	2.05458	NM_005279	GPR1	G protein-coupled receptor 1			1943.3	3992.65	0.0280761	-1.03884	-9.23397	9.10714e-05	0.000555077	-0.0163293	-0.145146	0.889348	0.331981	1.02251	6	6.56593	0.000598043	0.000817832		10.9243	11.9631	10.9406		-		+	n>c/t
H200014760	6.03354	AK000246	0	Homo sapiens cDNA FLJ20239 fis, clone COLF5934			559.564	3376.15	0.0280761	-2.593	-8.9465	0.000108868	0.000557089	-0.409507	-1.4129	0.207399	0.099776	2.1835	6	7.5336	0.000283516	0.000698526		9.12816	11.7212	9.53767		-		+	n>c/t
H200016326	3.27258	AL359626	0	Homo sapiens mRNA; cDNA DKFZp564F172 (from clone DKFZp564F172)			916.997	3000.95	0.0280761	-1.71043	-9.21444	9.21681e-05	0.000555077	-0.0649552	-0.349927	0.738349	0.291721	1.64548	6	6.73015	0.000523741	0.000792969		9.84077	11.5512	9.90573		-		+	n>c/t
H200016449	2.64537	AK021736	0	Homo sapiens cDNA FLJ11674 fis, clone HEMBA1004748			282.167	746.436	0.0280761	-1.40347	-9.4836	7.83033e-05	0.000555077	-0.055794	-0.377015	0.719137	0.285536	1.34767	6	7.18977	0.000366143	0.000713245		8.14041	9.54387	8.1962		-		+	n>c/t
H200016476	1.57102	AL137531	0	Homo sapiens mRNA; cDNA DKFZp434F0919 (from clone DKFZp434F0919)			1107.62	1740.1	0.0280761	-0.651703	-9.2515	9.00999e-05	0.000555077	0.11701	1.66107	0.147766	0.0731037	0.768714	6	7.74466	0.000243483	0.000698526		10.1133	10.765	9.99624		-		+	n>c/t
H200016816	3.19944	NM_018327	C20orf38	Chromosome 20 open reading frame 38			275.716	882.137	0.0280761	-1.67782	-9.16741	9.48725e-05	0.000555077	-0.217439	-1.18806	0.279701	0.129512	1.46038	6	6.83089	0.000483419	0.000778951		8.10704	9.78486	8.32448		-		+	n>c/t
H200017147	5.8038	AK001097	0	Homo sapiens cDNA FLJ10235 fis, clone HEMBB1000339			319.696	1855.45	0.0280761	-2.537	-8.75709	0.000122796	0.000571505	-0.500531	-1.72771	0.134781	0.0672184	2.03647	6	6.70971	0.000532388	0.000795554		8.32056	10.8576	8.82109		-		+	n>c/t
H200017324	9.60255	NM_004482	GALNT3	UDP-N-acetyl-alpha-D-galactosamine:polypeptide N-acetylgalactosaminyltransferase 3 (GalNAc-T3)			522.686	5019.11	0.0280761	-3.26342	-9.45211	7.97943e-05	0.000555077	-0.47331	-1.37089	0.219477	0.10477	2.79011	6	7.34309	0.00032628	0.000699201		9.0298	12.2932	9.50311		-		+	n>c/t
H200017801	5.56924	Z48633	0	H.sapiens mRNA for retrotransposon			341.633	1902.64	0.0280761	-2.47748	-9.30241	8.73457e-05	0.000555077	0.0751599	0.282209	0.787265	0.304602	2.55264	6	7.49812	0.000290967	0.000698526		8.4163	10.8938	8.34114		-		+	n>c/t
H200017884	6.82659	AK026757	0	Homo sapiens cDNA: FLJ23104 fis, clone LNG07676			534.296	3647.42	0.0280761	-2.77116	-9.78982	6.53698e-05	0.000555077	-0.513435	-1.81384	0.119638	0.0604171	2.25773	6	7.97599	0.000206886	0.000691375		9.0615	11.8327	9.57493		-		+	n>c/t
H200018173	2.03987	AK027738	0	Homo sapiens cDNA FLJ14832 fis, clone OVARC1001169			379.806	774.755	0.0280761	-1.02848	-7.49166	0.000292347	0.000698526	0.0960334	0.699529	0.510417	0.218444	1.12451	6	8.19119	0.000178433	0.000684652		8.56912	9.5976	8.47309		-		+	n>c/t
H200018479	12.6661	AK024525	0	Homo sapiens cDNA: FLJ20872 fis, clone ADKA02604			1104.59	13990.8	0.0280761	-3.6629	-9.0822	0.000100009	0.000555077	-0.542082	-1.3441	0.227508	0.108026	3.12082	6	6.3134	0.000737193	0.000848719		10.1093	13.7722	10.6514		-		+	n>c/t
H200018915	3.46143	AB051436	KIAA1133	Novel C3HC4 type Zinc finger (ring finger)			2260.78	7825.54	0.0280761	-1.79137	-9.15532	9.55824e-05	0.000555077	0.311832	1.59371	0.16211	0.0795625	2.1032	6	7.95742	0.000209577	0.000691375		11.1426	12.934	10.8308		-		+	n>c/t
H200019616	3.86608	AK027368	0	Homo sapiens cDNA FLJ14462 fis, clone MAMMA1000241			882.503	3411.82	0.0280761	-1.95087	-9.8465	6.32568e-05	0.000555077	0.0484357	0.244466	0.815015	0.311879	1.99931	6	7.35559	0.000323256	0.000699201		9.78546	11.7363	9.73702		-		+	n>c/t
H200019801	8.41744	AK024871	0	Homo sapiens cDNA: FLJ21218 fis, clone COL00537			915.378	7705.14	0.0280761	-3.07338	-8.25462	0.000170927	0.000679008	-0.177867	-0.477723	0.649753	0.264466	2.89551	6	7.61896	0.000266474	0.000698526		9.83822	12.9116	10.0161		-		+	n>c/t
H200020066	1.66274	AK054948	0	Homo sapiens cDNA FLJ30386 fis, clone BRACE2008216			537.729	894.102	0.0280761	-0.733559	-8.84885	0.000115807	0.000558507	0.0955192	1.15224	0.293056	0.134869	0.829079	6	7.40593	0.000311401	0.000699201		9.07074	9.8043	8.97522		-		+	n>c/t
H200021034	3.52273	AK024108	0	Homo sapiens cDNA FLJ14046 fis, clone HEMBA1006461			404.155	1423.73	0.0280761	-1.81669	-9.76919	6.61593e-05	0.000555077	-0.0521276	-0.280314	0.788651	0.304841	1.76457	6	7.37732	0.000318076	0.000699201		8.65877	10.4755	8.71089		-		+	n>c/t
H200021045	2.10543	AK056492	0	Homo sapiens cDNA FLJ31930 fis, clone NT2RP7006162, weakly similar to ZINC FINGER PROTEIN MFG-3			522.757	1100.63	0.0280761	-1.07411	-8.87414	0.000113962	0.000557612	-0.0737757	-0.609522	0.564531	0.237673	1.00034	6	7.0905	0.00039494	0.00073243		9.03	10.1041	9.10377		-		+	n>c/t
H200019618	7.33474	BC006120	0	Homo sapiens, clone IMAGE:3505922, mRNA			687.695	5044.06	0.02842	-2.87475	-8.11097	0.000188476	0.000684652	-0.176228	-0.497221	0.636726	0.260417	2.69852	6	7.5133	0.000287751	0.000698526		9.42562	12.3004	9.60185		-		+	n>c/t
H200014402	2.04001	AK025288	0	Homo sapiens clone 24838 mRNA sequence			475.638	970.307	0.0285814	-1.02858	-8.84307	0.000116233	0.000558507	0.0602402	0.517908	0.623057	0.256658	1.08882	6	6.94903	0.0004406	0.000760339		8.89372	9.9223	8.83348		-		+	n>c/t
H200018518	2.10368	AK024914	0	Homo sapiens cDNA: FLJ21261 fis, clone COL01461			1880.31	3955.56	0.0288134	-1.07291	-8.73674	0.000124412	0.000571505	0.168968	1.37591	0.218001	0.104247	1.24188	6	7.30205	0.000336437	0.00070731		10.8768	11.9497	10.7078		-		+	n>c/t
H200006825	8.01078	NM_005055	RAPSN	Receptor-associated protein of the synapse, 43kD			642.703	5148.55	0.0293571	-3.00194	-7.86144	0.000224149	0.000694469	-0.154209	-0.403839	0.70033	0.279633	2.84773	6	7.45761	0.000299751	0.000698526		9.32801	12.33	9.48222		-		+	n>c/t
H200013344	1.9005	AK022273	0	Homo sapiens cDNA FLJ12211 fis, clone MAMMA1000975			873.79	1660.64	0.0293571	-0.926381	-8.7988	0.000119561	0.00056436	0.0532293	0.505574	0.631187	0.258811	0.97961	6	6.63959	0.000563314	0.000809856		9.77114	10.6975	9.71791		-		+	n>c/t
H200020101	7.22911	AF006199	0	Homo sapiens leukemia susceptibility mRNA, 3' region			670.85	4849.65	0.0293571	-2.85382	-8.11427	0.000188051	0.000684652	-0.364757	-1.03712	0.33966	0.154167	2.48906	6	7.07715	0.000399008	0.00073243		9.38985	12.2437	9.7546		-		+	n>c/t
H200020490	6.75942	AL049250	0	Homo sapiens mRNA; cDNA DKFZp564D113 (from clone DKFZp564D113)			672.401	4545.04	0.0297307	-2.7569	-8.48348	0.000146717	0.000622923	0.0126937	0.039061	0.970109	0.351554	2.76959	6	6.98928	0.000427018	0.000755675		9.39318	12.1501	9.38048		-		+	n>c/t
H200006123	2.09889	NM_003331	TYK2	Tyrosine kinase 2			3414.15	7165.92	0.0300526	-1.06963	-8.73243	0.000124757	0.000571505	-0.114363	-0.933657	0.386513	0.172789	0.955264	6	5.75427	0.0011998	0.000998715		11.7373	12.8069	11.8517		-		+	n>c/t
H200012959	3.48273	AK054990	0	Homo sapiens cDNA FLJ30428 fis, clone BRACE2008941			511.665	1781.99	0.0300526	-1.80022	-8.24657	0.000171858	0.000679343	0.123542	0.565932	0.59196	0.246481	1.92376	6	7.30486	0.000335731	0.00070731		8.99906	10.7993	8.87551		-		+	n>c/t
H200019731	4.88213	BC008624	0	Homo sapiens, clone MGC:18299 IMAGE:4179890, mRNA, complete cds			868.373	4239.51	0.0300526	-2.28751	-8.66118	0.000130628	0.000588887	-0.0480846	-0.182062	0.861529	0.324873	2.23943	6	6.52888	0.000616438	0.000819859		9.76217	12.0497	9.81026		-		+	n>c/t
H200017039	5.15863	AK001083	0	Homo sapiens cDNA FLJ10221 fis, clone HEMBB1000008			329.015	1697.27	0.030207	-2.36699	-7.60027	0.000270102	0.000698526	-0.033512	-0.107605	0.917817	0.340341	2.33348	6	7.49267	0.000292131	0.000698526		8.36201	10.729	8.39552		-		+	n>c/t
H200009342	1.7528	NM_025120	FLJ13480	Hypothetical protein FLJ13480			373.52	654.707	0.0311875	-0.809665	-8.55272	0.00014019	0.00060808	0.00187395	0.019795	0.984849	0.355619	0.811539	6	6.52698	0.000617398	0.000819859		8.54504	9.35471	8.54317		-		+	n>c/t
H200021088	1.66123	AK056051	0	Homo sapiens cDNA FLJ31489 fis, clone NT2NE2003308			252.675	419.751	0.0311875	-0.732252	-8.56885	0.000138718	0.000604966	-0.07166	-0.83857	0.433841	0.190967	0.660591	6	6.21906	0.000798452	0.000877935		7.98114	8.71339	8.0528		-		+	n>c/t
H200006593	4.53344	NM_012201	GLG1	Golgi apparatus protein 1			1315.35	5963.04	0.0320386	-2.18061	-8.48802	0.000146279	0.000622923	-0.313674	-1.22098	0.267893	0.12462	1.86693	6	6.06685	0.000909985	0.000913531		10.3612	12.5418	10.6749		-		+	n>c/t
H200014395	8.36894	AK001865	0	Homo sapiens cDNA FLJ11003 fis, clone PLACE1002851			904.536	7570	0.0322065	-3.06504	-8.02175	0.000200421	0.000690662	-0.233404	-0.61086	0.563702	0.237449	2.83164	6	6.84924	0.000476465	0.000778951		9.82103	12.8861	10.0544		-		+	n>c/t
H200000371	3.169	NM_000145	FSHR	Follicle stimulating hormone receptor			1795.44	5689.75	0.0324791	-1.66403	-8.50058	0.000145073	0.000622923	-0.0301291	-0.153912	0.882725	0.331464	1.6339	6	6.16019	0.000839626	0.000893573		10.8101	12.4742	10.8402		-		+	n>c/t
H200018418	9.95034	AK021652	0	Homo sapiens cDNA FLJ11590 fis, clone HEMBA1003758			442.4	4402.03	0.0327523	-3.31475	-7.97826	0.000206559	0.000691375	-0.47187	-1.13574	0.299385	0.137437	2.84288	6	6.62124	0.000571745	0.000809856		8.78921	12.104	9.26108		-		+	n>c/t
H200013095	7.16769	NM_024767	FLJ21120	Hypothetical protein FLJ21120			438.94	3146.19	0.0329948	-2.84151	-8.14389	0.000184277	0.000684652	0.0290313	0.083205	0.936395	0.344085	2.87054	6	6.79614	0.000496914	0.000783392		8.77788	11.6194	8.74885		-		+	n>c/t
H200004855	1.57074	NM_013389	NPC1L1	NPC1 (Niemann-Pick disease, type C1, gene)-like 1			1057.1	1660.42	0.0340504	-0.65144	-7.87866	0.000221452	0.000691375	0.116731	1.41177	0.207716	0.0998684	0.768172	6	7.28638	0.000340413	0.000709514		10.0459	10.6973	9.92916		-		+	n>c/t
H200003749	2.06539	NM_014412	SIP	Siah-interacting protein			971.084	2005.67	0.0342235	-1.04642	-8.28224	0.000167773	0.000675088	0.110983	0.878415	0.413508	0.183426	1.1574	6	6.64678	0.00056005	0.000809856		9.92345	10.9699	9.81247		-		+	n>c/t
H200009163	6.01744	AK026955	0	Homo sapiens cDNA: FLJ23302 fis, clone HEP11143			933.295	5616.04	0.0343321	-2.58915	-8.18846	0.000178764	0.000684652	-0.42149	-1.33301	0.23091	0.109446	2.16766	6	6.05953	0.000915785	0.000913531		9.86619	12.4553	10.2877		-		+	n>c/t
H200014654	1.4406	NM_003979	RAI3	Retinoic acid induced 3			424.427	611.43	0.0343698	-0.52667	-8.29715	0.000166098	0.000675088	0.0283699	0.446939	0.670599	0.271093	0.55504	6	6.39362	0.000689322	0.000835564		8.72937	9.25604	8.701		-		+	n>c/t
H200020945	1.55349	AK054715	0	Homo sapiens cDNA FLJ30153 fis, clone BRACE2000351			475.522	738.718	0.0343698	-0.635512	-8.32673	0.000162833	0.000673529	0.00763203	0.0999979	0.923604	0.34154	0.643144	6	6.12074	0.000868572	0.000903997		8.89337	9.52888	8.88573		-		+	n>c/t
H200001392	1.67465	NM_006539	CACNG3	Calcium channel, voltage-dependent, gamma subunit 3			934.089	1564.28	0.0346899	-0.743863	-8.27399	0.000168708	0.000675088	-0.00163311	-0.018165	0.986096	0.355635	0.74223	6	6.17024	0.000832426	0.00088865		9.86742	10.6113	9.86905		-		+	n>c/t
H200009767	1.54339	AK022265	0	Homo sapiens cDNA FLJ12203 fis, clone MAMMA1000914			323.787	499.728	0.0346899	-0.6261	-8.28521	0.000167438	0.000675088	-0.0348333	-0.460951	0.661069	0.268322	0.591267	6	5.93364	0.00102242	0.000925605		8.3389	8.965	8.37373		-		+	n>c/t
H200011701	2.74722	U50535	0	Human BRCA2 region, mRNA sequence CG006			382.649	1051.22	0.0346899	-1.45797	-7.83613	0.000228184	0.000698526	-0.0666508	-0.358227	0.732439	0.290387	1.39132	6	6.66561	0.000551604	0.000808487		8.57988	10.0378	8.64653		-		+	n>c/t
H200003621	1.41314	AL050166	0	Homo sapiens mRNA; cDNA DKFZp586D1122 (from clone DKFZp586D1122)			515.104	727.913	0.0348588	-0.498903	-8.01743	0.000201022	0.000690662	0.074306	1.19411	0.277499	0.128641	0.573209	6	6.67651	0.00054678	0.000808487		9.00872	9.50762	8.93441		-		+	n>c/t
H200008975	4.61597	AK022040	0	Homo sapiens cDNA FLJ11978 fis, clone HEMBB1001271			494.024	2280.4	0.0348588	-2.20663	-7.2721	0.000344082	0.000709957	-0.118233	-0.389645	0.710254	0.282849	2.0884	6	6.82592	0.000485323	0.000779361		8.94844	11.1551	9.06667		-		+	n>c/t
H200009016	1.94531	AK022461	0	Homo sapiens cDNA FLJ12399 fis, clone MAMMA1002780			386.525	751.912	0.0348588	-0.960003	-8.13499	0.000185402	0.000684652	-0.0406788	-0.344709	0.742075	0.293049	0.919325	6	5.9303	0.00102543	0.000925605		8.59442	9.55442	8.6351		-		+	n>c/t
H200010541	2.38038	NM_019025	C20orf16	Chromosome 20 open reading frame 16			2633.04	6267.64	0.0348588	-1.25119	-8.15725	0.000182604	0.000684652	-0.0268429	-0.175004	0.866832	0.326413	1.22435	6	5.92298	0.00103208	0.000925605		11.3625	12.6137	11.3894		-		+	n>c/t
H200011116	1.90731	AK057913	0	Homo sapiens cDNA FLJ25184 fis, clone CBR09423			297.416	567.266	0.0348588	-0.931542	-8.01971	0.000200705	0.000690662	-0.0565332	-0.486698	0.643739	0.262483	0.875009	6	6.04582	0.000926758	0.000914621		8.21634	9.14788	8.27287		-		+	n>c/t
H200011989	1.78238	AK024310	0	Homo sapiens cDNA FLJ14248 fis, clone OVARC1001117			808.632	1441.29	0.0348588	-0.833802	-8.09446	0.000190623	0.000684652	0.0897385	0.871173	0.41715	0.184735	0.92354	6	6.43913	0.000663748	0.00083393		9.65934	10.4931	9.5696		-		+	n>c/t
H200012580	7.95573	NM_024512	LRRC2	Leucine-rich repeat-containing 2			585.187	4655.59	0.0348588	-2.992	-7.98766	0.000205214	0.000691375	-0.666656	-1.77976	0.125419	0.0630588	2.32534	6	5.75109	0.00120324	0.000998715		9.19275	12.1847	9.85941		-		+	n>c/t
H200013037	1.28569	L29376	0	Homo sapiens (clone 3.8-1) MHC class I mRNA fragment			594.127	763.863	0.0348588	-0.362542	-8.12916	0.000186143	0.000684652	0.0462581	1.03723	0.339611	0.154167	0.4088	6	6.51351	0.000624259	0.000819859		9.21463	9.57717	9.16837		-		+	n>c/t
H200016217	2.13505	NM_024910	FLJ12700	Hypothetical protein FLJ12700			634.722	1355.16	0.0348588	-1.09427	-6.66533	0.000551727	0.000808487	0.129251	0.787286	0.461073	0.201298	1.22352	6	7.45261	0.000300854	0.000698526		9.30998	10.4042	9.18073		-		+	n>c/t
H200019125	1.72716	NM_004690	LATS1	LATS, large tumor suppressor, homolog 1 (Drosophila)			315.377	544.708	0.0348588	-0.788405	-8.1835	0.000179369	0.000684652	-0.0203303	-0.211025	0.839853	0.318586	0.768075	6	6.10479	0.0008806	0.000904226		8.30094	9.08934	8.32127		-		+	n>c/t
H200019143	1.97161	AK055276	0	Homo sapiens cDNA FLJ30714 fis, clone FCBBF2001529			1493.33	2944.26	0.0348588	-0.979377	-6.42171	0.000673407	0.000835564	0.166919	1.09448	0.315725	0.144278	1.1463	6	7.51618	0.000287145	0.000698526		10.5443	11.5237	10.3774		-		+	n>c/t
H200006568	2.11245	D42039	MESDC2	Mesoderm development candidate 2			2684.67	5671.24	0.0351768	-1.07892	-7.15799	0.00037509	0.000713245	-0.0481808	-0.319652	0.76007	0.298204	1.03074	6	6.83834	0.000480584	0.000778951		11.3905	12.4694	11.4387		-		+	n>c/t
H200009059	1.65131	AK023753	0	Homo sapiens cDNA FLJ13691 fis, clone PLACE2000100			618.337	1021.07	0.0351768	-0.72361	-7.91222	0.000216299	0.000691375	0.0507641	0.555074	0.598912	0.24848	0.774374	6	6.44616	0.000659894	0.000833727		9.27225	9.99586	9.22149		-		+	n>c/t
H200012062	2.86861	BC004284	MGC10850	Hypothetical protein MGC10850			786.355	2255.75	0.0351768	-1.52035	-8.07337	0.000193407	0.000684652	0.0499388	0.265185	0.799743	0.307646	1.57029	6	6.01304	0.00095361	0.00091813		9.61904	11.1394	9.5691		-		+	n>c/t
H200009011	1.68213	AK022426	0	Homo sapiens cDNA FLJ12364 fis, clone MAMMA1002384			487.024	819.238	0.0352086	-0.750289	-7.84057	0.000227471	0.000698526	0.0846968	0.885087	0.410174	0.182276	0.834986	6	6.60312	0.000580213	0.000811577		8.92785	9.67814	8.84315		-		+	n>c/t
H200009762	1.53921	AK022154	0	Homo sapiens cDNA FLJ12092 fis, clone HEMBB1002596			541.062	832.807	0.0352086	-0.622189	-7.97574	0.000206922	0.000691375	0.0333542	0.427562	0.68389	0.274667	0.655543	6	6.21231	0.00080305	0.000877935		9.07965	9.70184	9.0463		-		+	n>c/t
H200004750	1.97289	NM_012317	LDOC1	Leucine zipper, down-regulated in cancer 1			913.904	1803.04	0.035266	-0.980313	-7.762	0.000240495	0.000698526	0.0983253	0.778528	0.465842	0.202829	1.07864	6	6.61151	0.000576273	0.000809856		9.8359	10.8162	9.73757		-		+	n>c/t
H200000756	1.62222	NM_002995	SCYC1	Small inducible cytokine subfamily C, member 1 (lymphotactin)			1176.48	1908.51	0.035315	-0.69797	-7.93952	0.000212211	0.000691375	-0.122018	-1.38797	0.21449	0.102756	0.575952	6	4.84778	0.00285809	0.00183184		10.2003	10.8982	10.3223		-		+	n>c/t
H200001280	1.29042	AK056895	0	Homo sapiens cDNA FLJ32333 fis, clone PROST2005143			807.011	1041.38	0.035315	-0.367836	-7.82355	0.000230221	0.000698526	0.00713679	0.151793	0.884325	0.331545	0.374973	6	5.6589	0.00130829	0.00104565		9.65644	10.0243	9.64931		-		+	n>c/t
H200002904	1.98897	NM_020125	BLAME	BCM-like membrane protein precursor			406.282	808.081	0.035315	-0.99202	-7.60302	0.000269566	0.000698526	-0.0268734	-0.205963	0.843631	0.319777	0.965146	6	5.98705	0.00097553	0.000920244		8.66634	9.65836	8.69321		-		+	n>c/t
H200004261	1.49106	NM_016940	C21orf6	Chromosome 21 open reading frame 6			5342.08	7965.37	0.035315	-0.576339	-7.66054	0.000258603	0.000698526	0.0838792	1.1149	0.307548	0.141023	0.660218	6	6.2125	0.000802922	0.000877935		12.3832	12.9595	12.2993		-		+	n>c/t
H200004292	1.8469	NM_000951	PRRG2	Proline-rich Gla (G-carboxyglutamic acid) polypeptide 2			705.887	1303.7	0.035315	-0.885107	-7.5903	0.000272062	0.000698526	0.164784	1.41312	0.207338	0.099776	1.04989	6	6.54414	0.000608786	0.000819859		9.46329	10.3484	9.29851		-		+	n>c/t
H200005017	1.67916	NM_012427	KLK5	Kallikrein 5			2471.9	4150.71	0.035315	-0.747738	-7.79803	0.000234419	0.000698526	0.0578528	0.603336	0.568376	0.238998	0.805591	6	6.05496	0.000919425	0.000913531		11.2714	12.0191	11.2136		-		+	n>c/t
H200006713	2.34415	NM_000445	PLEC1	Plectin 1, intermediate filament binding protein, 500kD			1167.07	2735.8	0.035315	-1.22907	-7.77604	0.000238104	0.000698526	-0.202228	-1.27946	0.247983	0.116323	1.02684	6	4.72829	0.00323021	0.00202347		10.1887	11.4177	10.3909		-		+	n>c/t
H200006808	1.41105	X65550	MKI67	Antigen identified by monoclonal antibody Ki-67			1438.87	2030.32	0.035315	-0.496773	-7.7416	0.000244015	0.000698526	0.10166	1.58425	0.164227	0.0804757	0.598434	6	6.62078	0.000571957	0.000809856		10.4907	10.9875	10.3891		-		+	n>c/t
H200007217	1.73765	AK022056	0	Homo sapiens cDNA FLJ11994 fis, clone HEMBB1001436			809.489	1406.61	0.035315	-0.79714	-7.55983	0.000278149	0.000698526	0.147693	1.40067	0.210849	0.101254	0.944833	6	6.58277	0.00058989	0.000817538		9.66087	10.458	9.51317		-		+	n>c/t
H200007322	1.82846	AB017915	CHST3	Carbohydrate (chondroitin 6) sulfotransferase 3			2601.06	4755.94	0.035315	-0.870629	-7.30839	0.000334844	0.00070731	0.167764	1.40828	0.208698	0.100281	1.03839	6	6.9674	0.000434339	0.000755675		11.3449	12.2155	11.1771		-		+	n>c/t
H200007864	1.73924	NM_003422	ZNF42	Zinc finger protein 42 (myeloid-specific retinoic acid- responsive)			1529.63	2660.39	0.035315	-0.798455	-7.72394	0.000247111	0.000698526	0.0432848	0.41872	0.689996	0.276458	0.84174	6	5.97767	0.000983581	0.000920244		10.579	11.3774	10.5357		-		+	n>c/t
H200010396	1.81073	NM_003789	TRADD	TNFRSF1A-associated via death domain			1202.93	2178.18	0.035315	-0.856573	-7.74612	0.000243229	0.000698526	-0.0050136	-0.0453387	0.965309	0.350501	0.851559	6	5.75084	0.00120352	0.000998715		10.2323	11.0889	10.2373		-		+	n>c/t
H200013064	3.16448	NM_022436	ABCG5	ATP-binding cassette, sub-family G (WHITE), member 5 (sterolin 1)			512.317	1621.22	0.035315	-1.66197	-7.50347	0.000289828	0.000698526	-0.385851	-1.74204	0.132137	0.0660229	1.27612	6	5.76143	0.00119208	0.000997472		9.00089	10.6629	9.38674		-		+	n>c/t
H200013448	1.47659	NM_018166	FLJ10647	Hypothetical protein FLJ10647			791.354	1168.5	0.035315	-0.562267	-7.77375	0.000238492	0.000698526	0.0026831	0.0370959	0.971612	0.351835	0.56495	6	5.57865	0.0014083	0.00109292		9.62818	10.1904	9.6255		-		+	n>c/t
H200014149	5.27317	NM_003614	GALR3	Galanin receptor 3			2528.62	13333.8	0.035315	-2.39867	-7.62854	0.000264636	0.000698526	-0.127682	-0.406071	0.698776	0.279248	2.27099	6	5.78519	0.00116685	0.000985618		11.3041	13.7028	11.4318		-		+	n>c/t
H200014153	1.36401	NM_018904	PCDHA13	Protocadherin alpha 13			493.549	673.208	0.035315	-0.447859	-7.85207	0.000225634	0.000696381	-0.0084278	-0.14776	0.887373	0.331981	0.439432	6	5.49945	0.00151565	0.00113802		8.94705	9.39491	8.95548		-		+	n>c/t
H200014657	2.55824	NM_004672	MAP3K6	Mitogen-activated protein kinase kinase kinase 6			270.053	690.861	0.035315	-1.35515	-7.32907	0.00032971	0.000701789	-0.228702	-1.23689	0.262342	0.122321	1.12645	6	6.09218	0.000890248	0.00090542		8.0771	9.43225	8.3058		-		+	n>c/t
H200014963	3.61279	K00627	0	Human kpni repeat mrna (cdna clone pcd-kpni-8), 3' end			585.292	2114.53	0.035315	-1.85311	-7.8939	0.000219095	0.000691375	-0.394175	-1.67911	0.144135	0.071528	1.45894	6	5.01045	0.00242697	0.00161753		9.19301	11.0461	9.58719		-		+	n>c/t
H200016116	1.42523	NM_003867	FGF17	Fibroblast growth factor 17			576.101	821.076	0.035315	-0.511195	-7.79275	0.000235297	0.000698526	-0.0505075	-0.769946	0.47055	0.204324	0.460687	6	5.00629	0.00243703	0.00162106		9.17018	9.68137	9.22068		-		+	n>c/t
H200016258	2.16775	AK022170	0	Homo sapiens cDNA FLJ12108 fis, clone MAMMA1000009			766.192	1660.91	0.035315	-1.1162	-7.33953	0.000327148	0.000699201	0.0483093	0.317656	0.76151	0.29852	1.16451	6	6.61334	0.000575418	0.000809856		9.58156	10.6978	9.53325		-		+	n>c/t
H200016783	1.4536	X78261	0	H.sapiens mRNA for TRE17 5' extremity and unnamed adjacent to TRE17, locus tre-1			799.538	1162.21	0.035315	-0.53963	-7.56616	0.000276872	0.000698526	0.111898	1.56893	0.167715	0.0820621	0.651529	6	6.52938	0.000616183	0.000819859		9.64302	10.1827	9.53112		-		+	n>c/t
H200018351	3.80387	AL137552	0	Homo sapiens mRNA; cDNA DKFZp434E1920 (from clone DKFZp434E1920)			2059.85	7835.39	0.035315	-1.92747	-7.94997	0.000210668	0.000691375	-0.259321	-1.06959	0.325935	0.148436	1.66815	6	5.61107	0.00136688	0.00107639		11.0083	12.9358	11.2676		-		+	n>c/t
H200018492	5.85253	AK024606	0	Homo sapiens cDNA: FLJ20953 fis, clone ADSE01979			323.398	1892.7	0.035315	-2.54906	-7.46867	0.000297323	0.000698526	-0.335254	-0.982283	0.363895	0.16368	2.21381	6	6.14405	0.000851334	0.000899345		8.33717	10.8862	8.67242		-		+	n>c/t
H200018507	1.9507	AK024873	0	Homo sapiens cDNA: FLJ21220 fis, clone COL00546			540.241	1053.85	0.035315	-0.96399	-7.64688	0.000261159	0.000698526	-0.130683	-1.03665	0.339862	0.154167	0.833307	6	5.55617	0.00143787	0.0011073		9.07746	10.0415	9.20814		-		+	n>c/t
H200018515	1.83907	AK024907	0	Homo sapiens cDNA: FLJ21254 fis, clone COL01317			398.316	732.529	0.035315	-0.878973	-7.50268	0.000289995	0.000698526	0.0800202	0.683032	0.520075	0.221867	0.958994	6	6.41856	0.000675168	0.000835564		8.63777	9.51674	8.55775		-		+	n>c/t
H200018784	1.82275	AL118506	C20orf136	Chromosome 20 open reading frame 136			360.295	656.727	0.035315	-0.866115	-7.37558	0.000318488	0.000699201	0.229836	1.95722	0.0980729	0.0501582	1.09595	6	6.91608	0.000452088	0.000766968		8.49303	9.35915	8.2632		-		+	n>c/t
H200019813	1.71069	BC009340	0	Homo sapiens, clone MGC:16721 IMAGE:4128659, mRNA, complete cds			412.709	706.018	0.035315	-0.774578	-7.57437	0.000275225	0.000698526	0.0488276	0.477471	0.649923	0.264466	0.823406	6	6.37348	0.000700993	0.000839565		8.68898	9.46356	8.64015		-		+	n>c/t
H200020179	1.54523	AK000730	0	Homo sapiens cDNA FLJ20723 fis, clone HEP15373, highly similar to AF109219 Homo sapiens Mcd4p homolo			278.699	430.654	0.035315	-0.627824	-7.74406	0.000243587	0.000698526	-0.0591081	-0.729085	0.493415	0.212186	0.568715	6	5.26193	0.00189788	0.0013418		8.12256	8.75039	8.18167		-		+	n>c/t
H200020821	1.57127	AK055946	0	Homo sapiens cDNA FLJ31384 fis, clone NHNPC2000212, moderately similar to ZINC FINGER PROTEIN 83			486.879	765.017	0.035315	-0.651928	-7.74946	0.000242651	0.000698526	-0.0205653	-0.24446	0.81502	0.311879	0.631363	6	5.81677	0.00113428	0.000969324		8.92742	9.57935	8.94799		-		+	n>c/t
H200020895	2.03178	AK055088	0	Homo sapiens cDNA FLJ30526 fis, clone BRAWH2000984, highly similar to CYTOCHROME P450 2J2 (EC 1.14.1			746.182	1516.07	0.035315	-1.02274	-7.94582	0.000211279	0.000691375	-0.00683203	-0.0530791	0.959392	0.349301	1.01591	6	5.63185	0.00134107	0.00106128		9.54338	10.5661	9.55022		-		+	n>c/t
H200000168	6.26683	NM_000779	CYP4B1	Cytochrome P450, subfamily IVB, polypeptide 1			601.931	3772.2	0.0356518	-2.64774	-7.18308	0.000368006	0.000713245	-0.442255	-1.1998	0.275439	0.127908	2.20548	6	5.98328	0.00097876	0.000920244		9.23345	11.8812	9.67571		-		+	n>c/t
H200008445	2.81913	NM_023944	CYP4F12	Cytochrome P450 isoform 4F12			930.633	2623.57	0.0356518	-1.49525	-7.68816	0.000253522	0.000698526	-0.230972	-1.1876	0.27987	0.129516	1.26428	6	5.0794	0.00226688	0.00154026		9.86207	11.3573	10.093		-		+	n>c/t
H200009561	5.69298	AK022980	0	Homo sapiens cDNA FLJ12918 fis, clone NT2RP2004580			288.392	1641.81	0.0356518	-2.50919	-7.26962	0.000344722	0.000709957	-0.505426	-1.46432	0.193445	0.0938509	2.00376	6	5.8053	0.00114599	0.000974184		8.17189	10.6811	8.67731		-		+	n>c/t
H200017440	5.48284	NM_012064	MIP	Major intrinsic protein of lens fiber			356.748	1955.99	0.0356518	-2.45492	-6.81581	0.000489223	0.000779361	-0.118145	-0.328017	0.754043	0.296607	2.33678	6	6.48779	0.000637598	0.000825222		8.47876	10.9337	8.59691		-		+	n>c/t
H200018372	6.01483	AL353946	0	Homo sapiens mRNA; cDNA DKFZp761I2114 (from clone DKFZp761I2114)			306.073	1840.98	0.0356518	-2.58852	-7.14404	0.000379098	0.000719162	-0.102244	-0.282183	0.787284	0.304602	2.48628	6	6.28847	0.000752844	0.000858481		8.25773	10.8463	8.35997		-		+	n>c/t
H200006909	1.79158	NM_004636	SEMA3B	Sema domain, immunoglobulin domain (Ig), short basic domain, secreted, (semaphorin) 3B			803.771	1440.02	0.0357185	-0.841234	-7.67985	0.000255038	0.000698526	-0.0622526	-0.568321	0.590437	0.246157	0.778982	6	5.23086	0.00195557	0.00137532		9.65064	10.4919	9.71289		-		+	n>c/t
H200011106	1.41378	AK056658	0	Homo sapiens cDNA FLJ32096 fis, clone OCBBF2001075			325.738	460.52	0.0358398	-0.499555	-7.65432	0.000259764	0.000698526	-0.0288533	-0.442098	0.673908	0.271831	0.470701	6	5.17302	0.00206833	0.00143575		8.34757	8.84712	8.37642		-		+	n>c/t
H200019836	4.92995	BC009217	0	Homo sapiens, clone MGC:16332 IMAGE:3842543, mRNA, complete cds			506.89	2498.95	0.0358398	-2.30157	-6.81977	0.000487691	0.000779361	-0.133164	-0.394578	0.706798	0.281892	2.16841	6	6.42519	0.00067146	0.000835564		8.98553	11.2871	9.11869		-		+	n>c/t
H200005800	2.72185	NM_000444	PHEX	Phosphate regulating gene with homologies to endopeptidases on the X chromosome (hypophosphatemia, v			1026.36	2793.59	0.0358772	-1.44459	-7.45363	0.000300629	0.000698526	0.0684782	0.353327	0.735926	0.29105	1.51306	6	6.02519	0.000943554	0.00091813		10.0033	11.4479	9.93484		-		+	n>c/t
H200008964	2.12863	AK021824	0	Homo sapiens cDNA FLJ11762 fis, clone HEMBA1005670			454.681	967.848	0.0358772	-1.08992	-7.58955	0.000272209	0.000698526	-0.0983334	-0.684732	0.519074	0.221558	0.991591	6	5.34353	0.00175538	0.00126559		8.82871	9.91864	8.92705		-		+	n>c/t
H200009729	5.46958	AK021574	0	Homo sapiens cDNA FLJ11512 fis, clone HEMBA1002204			422.008	2308.21	0.0358772	-2.45143	-6.81199	0.000490707	0.000779734	-0.167046	-0.464183	0.658881	0.267569	2.28438	6	6.3478	0.000716211	0.000848719		8.72113	11.1726	8.88817		-		+	n>c/t
H200015039	1.5866	AL110179	0	Homo sapiens mRNA; cDNA DKFZp564D0472 (from clone DKFZp564D0472)			745.789	1183.27	0.0358772	-0.665938	-7.60798	0.0002686	0.000698526	-0.00536551	-0.0612979	0.953113	0.348557	0.660573	6	5.45129	0.00158546	0.00117042		9.54262	10.2086	9.54799		-		+	n>c/t
H200015279	2.54082	AK022264	0	Homo sapiens cDNA FLJ12202 fis, clone MAMMA1000908			287.494	730.47	0.0358772	-1.3453	-7.61183	0.000267852	0.000698526	-0.145843	-0.825195	0.440828	0.193785	1.19945	6	4.94769	0.00258391	0.00169538		8.16739	9.51268	8.31323		-		+	n>c/t
H200000695	1.84199	NM_001793	CDH3	Cadherin 3, type 1, P-cadherin (placental)			1617.11	2978.69	0.0359629	-0.881264	-7.30097	0.000336711	0.00070731	0.198635	1.64562	0.150943	0.0744918	1.0799	6	6.46704	0.000648602	0.000828771		10.6592	11.5405	10.4606		-		+	n>c/t
H200001282	1.42424	NM_014331	SLC7A11	Solute carrier family 7, (cationic amino acid transporter, y+ system) member 11			504.028	717.859	0.0359629	-0.510197	-7.35456	0.000323505	0.000699201	0.0695251	1.00221	0.354931	0.160007	0.579722	6	6.16121	0.000838885	0.000893573		8.97736	9.48756	8.90784		-		+	n>c/t
H200002098	2.7437	BC001699	0	Homo sapiens, clone IMAGE:2989556, mRNA, partial cds			1215.35	3334.56	0.0359629	-1.45612	-7.47071	0.000296876	0.000698526	-0.0611287	-0.313624	0.764424	0.299318	1.39499	6	5.40087	0.00166253	0.0012117		10.2472	11.7033	10.3083		-		+	n>c/t
H200008374	4.14133	AF008915	EVI5	Ecotropic viral integration site 5			442.026	1830.57	0.0359629	-2.05009	-6.45149	0.000656988	0.000832855	-0.0231847	-0.0729606	0.944209	0.345813	2.02691	6	6.37853	0.000698044	0.000837927		8.78799	10.8381	8.81117		-		+	n>c/t
H200009291	2.87067	AK025137	0	Homo sapiens cDNA: FLJ21484 fis, clone COL05256			438.003	1257.36	0.0359629	-1.52139	-7.11637	0.000387192	0.000728196	-0.0314728	-0.147215	0.887784	0.331981	1.48992	6	5.9822	0.000979683	0.000920244		8.7748	10.2962	8.80627		-		+	n>c/t
H200009841	1.94826	NM_030631	SLC25A21	Solute carrier family 25 (mitochondrial oxodicarboxylate carrier), member 21			857.061	1669.78	0.0359629	-0.962184	-7.4924	0.000292188	0.000698526	0.00987551	0.0768993	0.941204	0.345027	0.97206	6	5.64085	0.00133006	0.00105569		9.74325	10.7054	9.73338		-		+	n>c/t
H200009849	6.69736	NM_001651	AQP5	Aquaporin 5			351.977	2357.32	0.0359629	-2.74359	-6.71411	0.00053051	0.000795293	-0.163086	-0.399104	0.703634	0.28077	2.58051	6	6.31501	0.000736198	0.000848719		8.45934	11.2029	8.62243		-		+	n>c/t
H200011819	2.66251	NM_002965	S100A9	S100 calcium binding protein A9 (calgranulin B)			1493.24	3975.77	0.0359629	-1.41279	-7.54128	0.000281933	0.000698526	-0.236743	-1.26371	0.253214	0.118617	1.17604	6	4.70374	0.00331329	0.00206745		10.5442	11.957	10.781		-		+	n>c/t
H200012393	1.79264	NM_013391	DMGDH	Dimethylglycine dehydrogenase precursor			706.728	1266.91	0.0359629	-0.842086	-7.37446	0.000318753	0.000699201	-0.0100306	-0.087842	0.932861	0.343744	0.832056	6	5.41911	0.00163417	0.00119975		9.46501	10.3071	9.47504		-		+	n>c/t
H200012527	2.53238	AL049979	0	Homo sapiens mRNA; cDNA DKFZp564C142 (from clone DKFZp564C142)			430.206	1089.44	0.0359629	-1.34049	-7.22832	0.000355617	0.000713245	-0.0409519	-0.220824	0.832552	0.316925	1.29954	6	5.71602	0.00124202	0.00101217		8.74888	10.0894	8.78983		-		+	n>c/t
H200013354	1.47607	AK025687	JRK	Jerky homolog (mouse)			1148.49	1695.25	0.0359629	-0.56176	-7.42558	0.00030691	0.000698526	-0.0906394	-1.19811	0.27605	0.128117	0.471121	6	4.61595	0.00363072	0.00222912		10.1655	10.7273	10.2562		-		+	n>c/t
H200015636	6.76592	AK054610	0	Homo sapiens cDNA FLJ30048 fis, clone ADRGL1000018			355.552	2405.64	0.0359629	-2.75829	-7.37962	0.000317535	0.000699201	-0.359365	-0.961457	0.373451	0.167509	2.39892	6	5.45339	0.00158235	0.00117042		8.47392	11.2322	8.83328		-		+	n>c/t
H200015801	2.32173	AK024491	SOX8	SRY (sex determining region Y)-box 8			2155.79	5005.15	0.0359629	-1.2152	-7.21003	0.000360566	0.000713245	0.279462	1.65811	0.148369	0.0733114	1.49466	6	6.40693	0.000681724	0.000835564		11.074	12.2892	10.7945		-		+	n>c/t
H200016993	2.36014	AK025003	0	Homo sapiens cDNA: FLJ21350 fis, clone COL02751			324.878	766.758	0.0359629	-1.23887	-7.50635	0.000289217	0.000698526	-0.227486	-1.37834	0.217288	0.103973	1.01139	6	4.79445	0.00301782	0.00191737		8.34375	9.58263	8.57124		-		+	n>c/t
H200018951	2.43341	AF293337	NBC4	Sodium bicarbonate transporter 4			572.355	1392.78	0.0359629	-1.28298	-6.59756	0.000582836	0.000813381	0.00283215	0.0145639	0.988852	0.356309	1.28581	6	6.38792	0.000692602	0.000837011		9.16077	10.4437	9.15793		-		+	n>c/t
H200019111	2.04867	NM_024106	MGC2663	Hypothetical protein MGC2663			521.359	1068.09	0.0359629	-1.03469	-6.9739	0.00043215	0.000755675	-0.0894539	-0.602928	0.56863	0.238998	0.945235	6	6.00156	0.000963223	0.000920244		9.02613	10.0608	9.11559		-		+	n>c/t
H200019581	7.04097	AK027837	0	Homo sapiens cDNA FLJ14931 fis, clone PLACE1009434			441.263	3106.92	0.0359629	-2.81577	-7.37891	0.000317701	0.000699201	-0.494586	-1.29609	0.242563	0.11416	2.32119	6	5.43722	0.00160655	0.00118381		8.78549	11.6013	9.28008		-		+	n>c/t
H200020536	2.43122	AL049266	0	Homo sapiens mRNA; cDNA DKFZp564F093 (from clone DKFZp564F093)			316.05	768.386	0.0359629	-1.28168	-5.91339	0.00104086	0.000928035	0.296372	1.3674	0.220508	0.105137	1.57805	6	7.08347	0.000397078	0.00073243		8.30401	9.58569	8.00763		-		+	n>c/t
H200005063	1.74806	AK022428	0	Homo sapiens cDNA FLJ12366 fis, clone MAMMA1002411			508.8	889.411	0.0360292	-0.805753	-5.62818	0.00134558	0.00106227	0.190088	1.32776	0.232534	0.110086	0.995841	6	6.95594	0.000438232	0.000757882		8.99095	9.79671	8.80087		-		+	n>c/t
H200013673	3.25029	AK024438	FLJ00028	Hypothetical protein FLJ00028			1841.23	5984.54	0.0360292	-1.70057	-6.81509	0.000489501	0.000779361	0.355515	1.42474	0.204106	0.0985464	2.05608	6	6.5138	0.000624107	0.000819859		10.8465	12.547	10.4909		-		+	n>c/t
H200014414	3.14625	U33921	0	HSU33921 Homo sapiens cDNA			1477.35	4648.12	0.0360292	-1.65363	-7.35695	0.000322929	0.000699201	0.0944885	0.420376	0.68885	0.276244	1.74812	6	5.58244	0.00140338	0.00109213		10.5288	12.1824	10.4343		-		+	n>c/t
H200003655	1.58436	NM_003271	TM4SF7	Transmembrane 4 superfamily member 7			1638.13	2595.39	0.0360891	-0.663901	-7.36967	0.000319889	0.000699201	0.0190847	0.211851	0.839236	0.318586	0.682985	6	5.40809	0.00165122	0.00120566		10.6778	11.3417	10.6587		-		+	n>c/t
H200008223	1.67106	D26067	KIAA0033	KIAA0033 protein			1142.03	1908.39	0.0360891	-0.74076	-7.25694	0.000348026	0.000711228	0.0982076	0.962102	0.373153	0.167469	0.838968	6	5.8976	0.0010555	0.000933517		10.1574	10.8981	10.0592		-		+	n>c/t
H200008993	4.73268	NM_024984	FLJ12193	Hypothetical protein FLJ12193			1179.24	5580.95	0.0360891	-2.24266	-6.75442	0.000513684	0.000792969	-0.0275949	-0.08311	0.936467	0.344085	2.21506	6	6.12865	0.000862677	0.000903997		10.2036	12.4463	10.2312		-		+	n>c/t
H200009112	2.90754	AK025081	0	Homo sapiens cDNA: FLJ21428 fis, clone COL04203			801.649	2330.83	0.0360891	-1.5398	-7.16161	0.000374058	0.000713245	0.0791918	0.368321	0.725279	0.287833	1.61899	6	5.8488	0.00110228	0.000955681		9.64683	11.1866	9.56764		-		+	n>c/t
H200018601	1.59836	AK025597	0	Homo sapiens cDNA: FLJ21944 fis, clone HEP04662			438.239	700.465	0.0360891	-0.676594	-7.24204	0.000351953	0.000713245	0.0653586	0.699577	0.51039	0.218444	0.741953	6	5.81971	0.00113129	0.000967804		8.77557	9.45217	8.71022		-		+	n>c/t
H200019208	6.90824	AF339832	0	Homo sapiens clone IMAGE:713177, mRNA sequence			560.49	3872	0.0360891	-2.78832	-7.19587	0.000364453	0.000713245	-0.15851	-0.409071	0.696689	0.278553	2.62981	6	5.60488	0.00137468	0.00107922		9.13054	11.9189	9.28905		-		+	n>c/t
H200019545	1.60679	NM_032761	MGC16075	Hypothetical protein MGC16075			794.303	1276.28	0.0360891	-0.684179	-7.33882	0.00032732	0.000699201	-0.0438073	-0.469897	0.655021	0.266406	0.640371	6	5.01474	0.00241664	0.00161199		9.63355	10.3177	9.67735		-		+	n>c/t
H200005870	1.32847	NM_002983	SCYA3	Small inducible cytokine A3			563.555	748.663	0.0361424	-0.409761	-7.32256	0.000331317	0.000703344	0.000582556	0.0104104	0.992031	0.357294	0.410344	6	5.20525	0.0020046	0.00140243		9.13841	9.54817	9.13783		-		+	n>c/t
H200012652	1.24859	NM_014466	TEKT2	Tektin 2 (testicular)			660.885	825.171	0.0364648	-0.320295	-7.26449	0.000346054	0.000710203	-0.0360312	-0.81721	0.445038	0.195467	0.284264	6	4.58097	0.00376669	0.00230028		9.36825	9.68855	9.40429		-		+	n>c/t
H200008998	4.3409	AK022303	0	Homo sapiens cDNA FLJ12241 fis, clone MAMMA1001274			466.919	2026.85	0.0373707	-2.11799	-7.08591	0.000396335	0.00073243	-0.350614	-1.173	0.285249	0.131701	1.76738	6	5.26586	0.00189072	0.00134147		8.86703	10.985	9.21764		-		+	n>c/t
H200015737	3.92763	AL110133	0	Homo sapiens mRNA; cDNA DKFZp564H052 (from clone DKFZp564H052)			1105.76	4343	0.0373707	-1.97366	-7.12387	0.000384978	0.000728196	-0.0563064	-0.203236	0.845668	0.320398	1.91735	6	5.5267	0.00147769	0.00112501		10.1108	12.0845	10.1671		-		+	n>c/t
H200019802	1.55742	AK025141	0	Homo sapiens cDNA: FLJ21488 fis, clone COL05445			393.826	613.353	0.0373707	-0.639158	-7.25579	0.000348326	0.000711228	-0.077145	-0.875759	0.414841	0.183814	0.562013	6	4.78397	0.00305039	0.00193347		8.62142	9.26057	8.69856		-		+	n>c/t
H200008543	1.43985	NM_014730	KIAA0152	KIAA0152 gene product			718.096	1033.95	0.0374237	-0.525914	-7.0854	0.000396489	0.00073243	0.0969093	1.30561	0.239508	0.112939	0.622823	6	6.02361	0.000944857	0.00091813		9.48803	10.0139	9.39112		-		+	n>c/t
H200006749	2.35121	NM_032900	MGC14258	Hypothetical protein MGC14258			2143.43	5039.66	0.0375622	-1.2334	-7.1854	0.000367358	0.000713245	0.00453896	0.0264425	0.979762	0.354147	1.23794	6	5.36917	0.00171315	0.00124296		11.0657	12.2991	11.0612		-		+	n>c/t
H200009276	1.49009	NM_025092	FLJ22635	Hypothetical protein FLJ22635			780.807	1163.48	0.0375622	-0.575403	-7.18153	0.000368438	0.000713245	-0.0516475	-0.644606	0.543026	0.230311	0.523756	6	4.65914	0.00347047	0.00214716		9.60882	10.1842	9.66047		-		+	n>c/t
H200011586	1.71979	NM_005688	ABCC5	ATP-binding cassette, sub-family C (CFTR/MRP), member 5			660.125	1135.28	0.0375622	-0.782235	-5.75089	0.00120346	0.000998715	0.121826	0.895648	0.404938	0.180222	0.904061	6	6.64654	0.000560157	0.000809856		9.3666	10.1488	9.24477		-		+	n>c/t
H200016744	1.62471	AL360145	0	Homo sapiens mRNA full length insert cDNA clone EUROIMAGE 839551			516.253	838.762	0.0375622	-0.700181	-7.18334	0.000367932	0.000713245	-0.0839104	-0.86086	0.422378	0.186638	0.616271	6	5.06036	0.00230987	0.00156022		9.01194	9.71212	9.09585		-		+	n>c/t
H200011366	1.87318	BC010934	0	Homo sapiens, clone IMAGE:4291354, mRNA			835.145	1564.38	0.037568	-0.905489	-7.16348	0.000373526	0.000713245	-0.031453	-0.248831	0.81179	0.311088	0.874036	6	5.2289	0.00195926	0.00137671		9.70588	10.6114	9.73734		-		+	n>c/t
H200008989	1.96468	AK022213	FLJ12151	Hypothetical protein FLJ12151			308.437	605.98	0.0377032	-0.974295	-7.02228	0.000416241	0.000750026	0.0680171	0.490237	0.641376	0.261812	1.04231	6	5.7105	0.00124826	0.00101383		8.26883	9.24313	8.20081		-		+	n>c/t
H200020048	2.11075	BC012124	0	Homo sapiens, clone MGC:20188 IMAGE:4564707, mRNA, complete cds			710.04	1498.72	0.0377032	-1.07776	-7.17549	0.000370133	0.000713245	-0.0736189	-0.490139	0.641441	0.261812	1.00414	6	4.85526	0.00283646	0.0018238		9.47176	10.5495	9.54537		-		+	n>c/t
H200017306	2.95811	AK021942	0	Homo sapiens cDNA FLJ11880 fis, clone HEMBA1007129			1147.65	3394.88	0.0383707	-1.56468	-6.09465	0.000888349	0.00090542	0.0612675	0.238646	0.819322	0.313375	1.62594	6	6.28797	0.000753161	0.000858481		10.1645	11.7291	10.1032		-		+	n>c/t
H200003934	1.70319	AB002438	0	Homo sapiens mRNA from chromosome 5q21-22, clone:FBR89			284.893	485.225	0.0389878	-0.768236	-6.20524	0.0008079	0.000881331	-0.00712533	-0.0575532	0.955973	0.348852	0.761111	6	6.10106	0.000883441	0.000904226		8.15427	8.92251	8.1614		-		+	n>c/t
H200002674	2.13363	NM_021622	PLEKHA1	Pleckstrin homology domain-containing, family A (phosphoinositide binding specific) member 1			319.041	680.716	0.0391131	-1.09331	-6.97036	0.000433343	0.000755675	0.0368407	0.234877	0.822115	0.314144	1.13015	6	5.52454	0.00148066	0.00112514		8.3176	9.41091	8.28076		-		+	n>c/t
H200012365	2.68916	AW469546	0	ESTs			818.779	2201.83	0.0391802	-1.42716	-6.94341	0.000442535	0.00076163	0.0159096	0.0774034	0.940819	0.345027	1.44307	6	5.45524	0.00157961	0.00117041		9.67733	11.1045	9.66142		-		+	n>c/t
H200007648	1.67554	NM_000248	MITF	Microphthalmia-associated transcription factor			819.806	1373.62	0.0397381	-0.74463	-6.96354	0.000435647	0.000755675	-0.172518	-1.61333	0.157799	0.0775888	0.572112	6	3.9518	0.00752212	0.00422104		9.67914	10.4238	9.85166		-		+	n>c/t
H200020692	1.71369	AK057355	0	Homo sapiens cDNA FLJ32793 fis, clone TESTI2002415			587.318	1006.48	0.0401179	-0.777109	-7.02034	0.000416865	0.000750026	-0.0892755	-0.806508	0.450726	0.197276	0.687834	6	4.58611	0.00374634	0.00229134		9.198	9.97511	9.28727		-		+	n>c/t
H200017165	1.25029	AL137284	0	Homo sapiens mRNA; cDNA DKFZp434D1516 (from clone DKFZp434D1516)			488.349	610.579	0.0404601	-0.322264	-6.65934	0.000554401	0.000809856	0.0835379	1.72624	0.135054	0.0673128	0.405802	6	6.14387	0.000851463	0.000899345		8.93177	9.25403	8.84823		-		+	n>c/t
H200003951	2.36157	AK056709	0	Homo sapiens cDNA FLJ32147 fis, clone PLACE5000116			480.228	1134.09	0.0404827	-1.23974	-6.3598	0.000709054	0.00084418	-0.125888	-0.645798	0.542304	0.230127	1.11386	6	5.714	0.0012443	0.00101217		8.90758	10.1473	9.03346		-		+	n>c/t
H200014824	1.21756	AB018271	KIAA0728	KIAA0728 protein			518.725	631.581	0.0405971	-0.283998	-6.87701	0.000466157	0.000775825	0.0487432	1.18032	0.282543	0.130527	0.332741	6	5.73077	0.00122555	0.00100604		9.01882	9.30282	8.97008		-		+	n>c/t
H200021227	4.21826	AK054829	0	Homo sapiens cDNA FLJ30267 fis, clone BRACE2002623			314.441	1326.39	0.0405987	-2.07665	-6.84201	0.000479193	0.000778951	-0.506494	-1.66876	0.146206	0.0724661	1.57016	6	4.84583	0.00286375	0.001834		8.29664	10.3733	8.80314		-		+	n>c/t
H200014960	1.76995	BC005095	0	Homo sapiens, clone IMAGE:3958459, mRNA, partial cds			1711.36	3029.01	0.0406548	-0.823707	-6.93315	0.000446094	0.00076163	0.0754318	0.63491	0.548917	0.232441	0.899139	6	5.41771	0.00163632	0.00120023		10.7409	11.5646	10.6655		-		+	n>c/t
H200019477	2.1652	AK021971	0	Homo sapiens cDNA FLJ11909 fis, clone HEMBB1000099			325.446	704.655	0.0408615	-1.1145	-6.23746	0.000786058	0.000874853	-0.077226	-0.432207	0.680692	0.273794	1.03727	6	5.80525	0.00114603	0.000974184		8.34627	9.46077	8.4235		-		+	n>c/t
H200008991	4.07936	AK022222	0	Homo sapiens cDNA FLJ12160 fis, clone MAMMA1000567			1103.74	4502.54	0.0409699	-2.02834	-6.4879	0.000637542	0.000825222	-0.0695644	-0.22251	0.831298	0.316598	1.95878	6	5.67928	0.0012842	0.00103256		10.1082	12.1365	10.1777		-		+	n>c/t
H200015221	2.57358	AL080232	0	Homo sapiens mRNA; cDNA DKFZp586A061 (from clone DKFZp586A061)			309.614	796.814	0.0413291	-1.36377	-5.95195	0.00100605	0.000925605	0.177225	0.773465	0.468615	0.203704	1.541	6	6.1974	0.000813324	0.000881888		8.27432	9.6381	8.0971		-		+	n>c/t
H200015272	1.8154	NM_030753	WNT3	Wingless-type MMTV integration site family, member 3			707.467	1284.34	0.0413291	-0.86029	-6.83721	0.00048101	0.000778951	0.062476	0.496532	0.637183	0.260471	0.922766	6	5.41155	0.00164585	0.00120364		9.46652	10.3268	9.40404		-		+	n>c/t
H200019861	3.63667	AB019571	0	Homo sapiens mRNA expressed only in placental villi, clone SMAP5			417.382	1517.88	0.0416005	-1.86262	-6.47498	0.000644365	0.00082842	-0.334691	-1.16348	0.288807	0.133267	1.52793	6	5.3115	0.00180981	0.00129433		8.70523	10.5678	9.03992		-		+	n>c/t
H200014597	2.83914	AK026036	0	Homo sapiens cDNA: FLJ22383 fis, clone HRC07564			243.612	691.648	0.0416248	-1.50545	-6.70147	0.000535919	0.000797231	0.069008	0.307186	0.769084	0.300315	1.57446	6	5.4963	0.00152011	0.00113805		7.92844	9.43389	7.85943		-		+	n>c/t
H200016418	1.53657	AK057980	0	Homo sapiens cDNA FLJ25251 fis, clone STM03603			361.921	556.118	0.0417045	-0.619714	-6.83194	0.000483019	0.000778951	-0.170555	-1.88026	0.109116	0.0553826	0.449159	6	3.82236	0.00873659	0.00486175		8.49953	9.11925	8.67009		-		+	n>c/t
H200020202	1.42674	AB067507	KIAA1920	KIAA1920 protein			539.705	770.018	0.0417045	-0.512722	-6.70014	0.000536491	0.000797231	-0.1488	-1.94448	0.09982	0.0510192	0.363923	6	3.46945	0.0133127	0.00731191		9.07603	9.58875	9.22483		-		+	n>c/t
H200000596	1.83443	NM_000312	PROC	Protein C (inactivator of coagulation factors Va and VIIIa)			807.976	1482.18	0.0418765	-0.875335	-5.48246	0.00153986	0.00114731	0.219227	1.37308	0.218832	0.104524	1.09456	6	6.41822	0.000675357	0.000835564		9.65817	10.5335	9.43894		-		+	n>c/t
H200014579	3.14263	AB051445	KIAA1658	KIAA1658 protein			544.906	1712.44	0.0418765	-1.65197	-6.73933	0.000519912	0.000792969	-0.12057	-0.491873	0.640285	0.261606	1.5314	6	5.10806	0.00220388	0.00150638		9.08986	10.7418	9.21043		-		+	n>c/t
H200020391	1.97684	S81734	0	Tissue transglutaminase homologue {alternatively spliced} [human, erythroleukemia cell line HEL GM06			286.999	567.351	0.0418765	-0.983195	-6.61555	0.000574387	0.000809856	-0.256258	-1.72426	0.135425	0.0674376	0.726938	6	4.89129	0.00273484	0.00177267		8.1649	9.1481	8.42116		-		+	n>c/t
H200020566	2.47816	BC017429	0	Homo sapiens, clone IMAGE:4710559, mRNA			1750.75	4338.64	0.0418765	-1.30927	-6.1882	0.000819738	0.000884133	0.369569	1.74675	0.13128	0.0657173	1.67884	6	6.21926	0.000798311	0.000877935		10.7738	12.083	10.4042		-		+	n>c/t
H200008950	3.01826	AK021731	0	Homo sapiens cDNA FLJ11669 fis, clone HEMBA1004711			535.293	1615.65	0.0421462	-1.59372	-6.47173	0.000646095	0.00082842	-0.0370138	-0.150305	0.88545	0.331556	1.5567	6	5.52042	0.00148634	0.00112732		9.06419	10.6579	9.1012		-		+	n>c/t
H200018248	1.95975	AL049988	0	Homo sapiens mRNA; cDNA DKFZp564F212 (from clone DKFZp564F212)			428.86	840.457	0.0423676	-0.970668	-6.12133	0.000868129	0.000903997	0.122702	0.773799	0.468432	0.203704	1.09337	6	5.994	0.000969612	0.000920244		8.74436	9.71503	8.62166		-		+	n>c/t
H200015355	1.57915	AK022479	0	Homo sapiens cDNA FLJ12417 fis, clone MAMMA1003039			277.917	438.872	0.0424216	-0.659148	-5.90033	0.00105296	0.000932605	0.0903598	0.808851	0.449476	0.196878	0.749508	6	6.10406	0.000881155	0.000904226		8.11851	8.77766	8.02815		-		+	n>c/t
H200005138	2.28882	AK024076	0	Homo sapiens cDNA FLJ14014 fis, clone HEMBA1000290			287.034	656.969	0.0424493	-1.19461	-6.3965	0.00068767	0.000835564	-0.16803	-0.899715	0.402935	0.17953	1.02658	6	5.30598	0.00181938	0.00129865		8.16508	9.35968	8.33311		-		+	n>c/t
H200013533	1.39762	AF246126	ZNF226	Zinc finger protein 226			690.752	965.412	0.0424493	-0.482976	-6.60244	0.000580532	0.000811577	-0.130959	-1.79026	0.123609	0.0622055	0.352016	6	3.43363	0.0139091	0.00760823		9.43203	9.915	9.56298		-		+	n>c/t
H200017995	1.9654	AK023528	0	Homo sapiens cDNA FLJ13466 fis, clone PLACE1003516			367.828	722.929	0.0425388	-0.974823	-6.58864	0.000587081	0.000815053	0.0718849	0.485856	0.644302	0.262579	1.04671	6	5.50828	0.00150323	0.00113533		8.52289	9.49771	8.451		-		+	n>c/t
H200011043	1.56682	NM_005074	SLC17A1	Solute carrier family 17 (sodium phosphate), member 1			1362.58	2134.91	0.0427813	-0.647838	-6.60406	0.000579769	0.000811577	0.113015	1.15207	0.293118	0.134869	0.760853	6	5.62895	0.00134463	0.00106227		10.4121	11.06	10.2991		-		+	n>c/t
H200009328	1.76391	AK022853	0	Homo sapiens cDNA FLJ12791 fis, clone NT2RP2001991, highly similar to SODIUM- AND CHLORIDE-DEPENDENT			1595.9	2815.03	0.0436	-0.818781	-6.71757	0.000529043	0.000795293	-0.100548	-0.824933	0.440966	0.193785	0.718233	6	4.31257	0.00502329	0.00293798		10.6402	11.4589	10.7407		-		+	n>c/t
H200000839	1.35702	AB046764	NBEA	Neurobeachin			501.601	680.681	0.0439496	-0.44044	-6.62984	0.000567775	0.000809856	-0.0724014	-1.08984	0.317606	0.144755	0.368038	6	3.95311	0.00751082	0.00421765		8.9704	9.41084	9.0428		-		+	n>c/t
H200018821	2.3996	AK056768	0	Homo sapiens cDNA FLJ32206 fis, clone PLACE6003109			371.78	892.125	0.0439496	-1.2628	-6.41436	0.00067753	0.000835564	-0.29962	-1.52192	0.178854	0.0871934	0.963176	6	4.89244	0.00273166	0.00177267		8.5383	9.8011	8.83793		-		+	n>c/t
H200011869	1.65941	AF005082	0	Homo sapiens skin-specific protein (xp33) mRNA, partial cds			1599.82	2654.75	0.0439543	-0.73067	-6.63442	0.000565674	0.000809856	0.0613488	0.557041	0.597649	0.248102	0.792019	6	5.20414	0.00200677	0.00140272		10.6437	11.3744	10.5823		-		+	n>c/t
H200005930	1.51391	NM_024827	FLJ22237	Hypothetical protein FLJ22237			804.233	1217.54	0.0440171	-0.598282	-6.66925	0.000549986	0.000808487	0.0253971	0.28311	0.786607	0.304602	0.623679	6	4.96633	0.00253615	0.00166813		9.65147	10.2498	9.62607		-		+	n>c/t
H200009439	2.72049	NM_017961	FLJ20813	Hypothetical protein FLJ20813			358.408	975.046	0.0440171	-1.44387	-5.92133	0.00103358	0.000925605	0.0230912	0.0946977	0.927638	0.342716	1.46696	6	5.73297	0.0012231	0.00100561		8.48546	9.92933	8.46237		-		+	n>c/t
H200009851	4.01937	BC014318	0	Homo sapiens, clone IMAGE:3684608, mRNA			818.395	3289.43	0.0440171	-2.00697	-6.275	0.000761452	0.000863028	0.0126924	0.0396841	0.969633	0.351554	2.01966	6	5.48374	0.00153803	0.00114701		9.67665	11.6836	9.66396		-		+	n>c/t
H200005301	1.95382	NM_024653	FLJ13902	Hypothetical protein FLJ13902			494.355	965.879	0.0440495	-0.966294	-5.34681	0.00174992	0.00126278	0.140795	0.779061	0.465551	0.202812	1.10709	6	6.12587	0.000864747	0.000903997		8.9494	9.9157	8.80861		-		+	n>c/t
H200020042	2.45617	BC011367	0	Homo sapiens, clone MGC:5375 IMAGE:3445634, mRNA, complete cds			628.947	1544.8	0.044186	-1.29641	-6.39667	0.00068757	0.000835564	0.0594174	0.293175	0.779264	0.302817	1.35583	6	5.41225	0.00164477	0.00120364		9.2968	10.5932	9.23738		-		+	n>c/t
H200015244	7.3708	AK055917	HARS	Histidyl-tRNA synthetase			537.128	3959.06	0.0444735	-2.88182	-5.78039	0.0011719	0.000987001	-0.0332933	-0.0667801	0.948926	0.347382	2.84853	6	5.71361	0.00124474	0.00101217		9.06912	11.9509	9.10241		-		+	n>c/t
H200020651	1.35988	AK057637	0	Homo sapiens cDNA FLJ33075 fis, clone TRACH2000259			251.557	342.088	0.0446326	-0.443484	-6.48885	0.000637045	0.000825222	-0.117054	-1.71268	0.137608	0.0684582	0.32643	6	3.47912	0.0131566	0.00723113		7.97474	8.41822	8.09179		-		+	n>c/t
H200009078	5.1461	NM_025022	FLJ14058	Hypothetical protein FLJ14058			322.277	1658.47	0.0447176	-2.36348	-6.22098	0.000797149	0.000877935	-0.441556	-1.16223	0.289277	0.133408	1.92192	6	5.05568	0.00232056	0.00156481		8.33216	10.6956	8.77371		-		+	n>c/t
H200014558	1.60809	AK027711	MGC3234	Hypothetical protein MGC3234			804.738	1294.09	0.0447176	-0.685346	-6.26898	0.000765337	0.000864024	0.06867	0.628138	0.553056	0.233701	0.754016	6	5.54545	0.00145221	0.0011162		9.65238	10.3377	9.58371		-		+	n>c/t
H200017241	2.46573	AK027791	0	Homo sapiens cDNA FLJ14885 fis, clone PLACE1003711			1749.48	4313.73	0.0447176	-1.30201	-5.84973	0.00110137	0.000955681	0.127922	0.574733	0.58636	0.245191	1.42994	6	5.79938	0.00115208	0.000977256		10.7727	12.0747	10.6448		-		+	n>c/t
H200019674	2.19637	BC000975	0	Homo sapiens, clone IMAGE:3448306, mRNA, partial cds			300.07	659.065	0.0447176	-1.13512	-6.32734	0.00072861	0.000848719	-0.180186	-1.00438	0.353965	0.159751	0.954937	6	4.99007	0.00247673	0.0016398		8.22915	9.36428	8.40934		-		+	n>c/t
H200002450	4.6662	AK024376	KIAA1361	KIAA1361 protein			1617.41	7547.15	0.0454199	-2.22225	-6.04988	0.000923492	0.000914621	0.0440036	0.119796	0.908555	0.338	2.26625	6	5.50158	0.00151264	0.00113759		10.6595	12.8817	10.6155		-		+	n>c/t
H200009234	1.25192	NM_024297	MGC2941	Hypothetical protein MGC2941			1477.54	1849.76	0.0454199	-0.324138	-6.5241	0.000618858	0.000819859	-0.0361963	-0.728543	0.493723	0.212205	0.287941	6	4.11951	0.00621963	0.0035624		10.529	10.8531	10.5652		-		+	n>c/t
H200019757	1.88086	AK056719	0	Homo sapiens cDNA FLJ32157 fis, clone PLACE6000205, moderately similar to TRANSCRIPTIONAL REPRESSOR			2069.73	3892.89	0.0454199	-0.911394	-6.50898	0.000626584	0.000821568	-0.192599	-1.3755	0.218121	0.104247	0.718795	6	3.80024	0.00896523	0.00498553		11.0152	11.9266	11.2078		-		+	n>c/t
H200020922	1.48648	AK054880	0	Homo sapiens cDNA FLJ30318 fis, clone BRACE2003598			625.039	929.107	0.0454199	-0.571899	-6.43486	0.000666102	0.00083393	0.0128591	0.144687	0.889696	0.331981	0.584758	6	5.11921	0.00217992	0.00149296		9.2878	9.8597	9.27494		-		+	n>c/t
H200011671	1.77383	AF151783	DKFZP434H0820	Hypothetical protein DKFZp434H0820			1717.83	3047.14	0.045451	-0.826868	-6.38041	0.000696952	0.000837927	-0.00519731	-0.0401043	0.969311	0.351554	0.821671	6	5.10162	0.00221787	0.00151337		10.7464	11.5732	10.7516		-		+	n>c/t
H200015120	1.99878	NM_053025	MYLK	Myosin, light polypeptide kinase			518.626	1036.62	0.045451	-0.999119	-6.32556	0.000729701	0.000848719	-0.0637624	-0.403688	0.700435	0.279633	0.935357	6	5.06686	0.00229509	0.00155598		9.01855	10.0177	9.08231		-		+	n>c/t
H200016467	1.60685	NM_012131	CLDN17	Claudin 17			763.409	1226.68	0.045451	-0.684233	-6.33095	0.000726407	0.000848719	0.0202267	0.187149	0.857712	0.323586	0.70446	6	5.21663	0.00198264	0.00138991		9.57631	10.2605	9.55609		-		+	n>c/t
H200018437	1.69105	AK022301	0	Homo sapiens cDNA FLJ12239 fis, clone MAMMA1001268			226.367	382.799	0.045451	-0.757919	-5.92216	0.00103283	0.000925605	-0.0337507	-0.263719	0.80082	0.307871	0.724168	6	5.45628	0.00157806	0.00117041		7.82252	8.58044	7.85627		-		+	n>c/t
H200001713	2.42117	AK022086	0	Homo sapiens cDNA FLJ12024 fis, clone HEMBB1001797			307.862	745.387	0.0455352	-1.27571	-6.43477	0.00066615	0.00083393	-0.0521055	-0.262824	0.801478	0.307871	1.2236	6	4.63876	0.00354507	0.00218321		8.26614	9.54185	8.31825		-		+	n>c/t
H200003086	2.14021	AF055019	0	Homo sapiens clone 24670 mRNA sequence			1420.62	3040.43	0.0455352	-1.09775	-6.1832	0.000823244	0.000886295	0.252199	1.42053	0.20527	0.0989894	1.34995	6	5.56233	0.0014297	0.00110419		10.4723	11.5701	10.2201		-		+	n>c/t
H200004786	2.13261	NM_015438	DKFZP586I2223	Intermediate filament-like MGC:2625			1057.93	2256.14	0.0455352	-1.09262	-5.98344	0.000978616	0.000920244	-0.169948	-0.930676	0.387935	0.173328	0.922672	6	5.05277	0.00232725	0.001568		10.047	11.1396	10.217		-		+	n>c/t
H200007251	2.81498	AK057045	0	Homo sapiens cDNA FLJ32483 fis, clone SKNMC2001503, weakly similar to P-SELECTIN GLYCOPROTEIN LIGAND			242.617	682.96	0.0455352	-1.49312	-6.4163	0.000676436	0.000835564	-0.151172	-0.649623	0.539993	0.229267	1.34195	6	4.73592	0.0032049	0.00201075		7.92253	9.41566	8.07371		-		+	n>c/t
H200009321	1.88155	NM_003420	ZNF35	Zinc finger protein 35 (clone HF.10)			771.117	1450.9	0.0455352	-0.911925	-6.49644	0.000633079	0.000825222	-0.204976	-1.46022	0.194526	0.0942614	0.70695	6	4.22073	0.00555676	0.00321022		9.59081	10.5027	9.79578		-		+	n>c/t
H200009354	1.96145	NM_025125	FLJ13263	Hypothetical protein FLJ13263			819.988	1608.36	0.0455352	-0.97192	-6.14191	0.000852895	0.000899345	0.255133	1.61228	0.158028	0.0776538	1.22705	6	5.72423	0.00123282	0.00100903		9.67946	10.6514	9.42432		-		+	n>c/t
H200014195	1.5686	AK022225	0	Homo sapiens cDNA FLJ12163 fis, clone MAMMA1000594			403.647	633.161	0.0455352	-0.649479	-5.12246	0.002173	0.00149163	0.103509	0.81638	0.445477	0.195553	0.752988	6	5.93884	0.00101774	0.000925605		8.65695	9.30643	8.55344		-		+	n>c/t
H200014915	2.17894	AB006630	TCF20	Transcription factor 20 (AR1)			2539.73	5533.91	0.0455352	-1.12362	-6.39102	0.000690811	0.000836106	-0.182258	-1.03666	0.339857	0.154167	0.941366	6	3.82832	0.00867612	0.00483145		11.3105	12.4341	11.4927		-		+	n>c/t
H200015700	1.96426	AL049983	0	Homo sapiens mRNA; cDNA DKFZp564D042 (from clone DKFZp564D042)			385.426	757.077	0.0455352	-0.973986	-6.12536	0.000865121	0.000903997	-0.0899264	-0.565544	0.592208	0.246481	0.88406	6	5.05628	0.00231918	0.00156481		8.59031	9.5643	8.68024		-		+	n>c/t
H200017855	1.66761	AL359599	0	Homo sapiens mRNA; cDNA DKFZp547C126 (from clone DKFZp547C126)			703.415	1173.02	0.0455352	-0.737782	-6.44372	0.000661227	0.000833727	0.0505833	0.44179	0.674119	0.271831	0.788366	6	4.98295	0.00249438	0.0016447		9.45823	10.196	9.40765		-		+	n>c/t
H200018017	1.79591	NM_022357	LOC64180	Putative metallopeptidase (family M19)			904.077	1623.64	0.0455352	-0.844715	-6.46358	0.00065046	0.000829823	-0.131728	-1.00795	0.352383	0.159127	0.712987	6	3.949	0.00754628	0.00423164		9.8203	10.665	9.95203		-		+	n>c/t
H200018175	2.66041	AL157879	0	Human DNA sequence from clone RP11-110H4 on chromosome 5 Contains a pseudogene similar to GUSB (gluc			1825.04	4855.34	0.0455352	-1.41165	-6.07807	0.00090118	0.000907338	0.40674	1.75128	0.130459	0.0653471	1.81839	6	5.79133	0.00116044	0.000982267		10.8337	12.2454	10.427		-		+	n>c/t
H200018696	2.69862	BC001868	0	Homo sapiens, clone MGC:1174 IMAGE:3544853, mRNA, complete cds			290.217	783.186	0.0455352	-1.43222	-5.63314	0.00133948	0.00106107	-0.0347232	-0.136571	0.895837	0.333888	1.3975	6	5.49657	0.00151973	0.00113805		8.18099	9.61321	8.21571		-		+	n>c/t
H200019132	2.82548	BC009114	FLJ14596	Hypothetical protein FLJ14596			606.338	1713.2	0.0455352	-1.4985	-6.05442	0.000919854	0.000913531	-0.217214	-0.877616	0.413909	0.183502	1.28128	6	5.13015	0.00215669	0.00148424		9.24398	10.7425	9.46119		-		+	n>c/t
H200019604	2.18902	BC003532	0	Homo sapiens, clone IMAGE:3609130, mRNA			1857.16	4065.36	0.0455352	-1.13029	-5.37415	0.00170507	0.00123822	0.358508	1.70459	0.139154	0.0691417	1.4888	6	6.09218	0.000890249	0.00090542		10.8589	11.9892	10.5004		-		+	n>c/t
H200020591	1.66136	AF304442	0	Homo sapiens B lymphocyte activation-related protein BC-1514 mRNA, complete cds			620.444	1030.78	0.0455352	-0.732368	-6.02746	0.000941691	0.00091813	0.0369003	0.303693	0.771618	0.300866	0.769268	6	5.34881	0.00174659	0.00126152		9.27716	10.0095	9.24026		-		+	n>c/t
H200003767	4.05787	NM_030655	DDX11	DEAD/H (Asp-Glu-Ala-Asp/His) box polypeptide 11 (CHL1-like helicase homolog, S. cerevisiae)			483.654	1962.6	0.0456169	-2.02072	-6.10289	0.000882046	0.000904226	-0.220872	-0.667068	0.529533	0.225303	1.79985	6	4.98085	0.00249962	0.0016468		8.91783	10.9386	9.1387		-		+	n>c/t
H200017709	5.40987	NM_020351	LOC57086	Smooth muscle cell-expressed and macrophage conditioned medium-induced protein smag-64			382.915	2071.52	0.04567	-2.43559	-6.01193	0.000954535	0.00091813	-0.109183	-0.269504	0.796571	0.306573	2.32641	6	5.17765	0.00205904	0.00143148		8.58088	11.0165	8.69006		-		+	n>c/t
H200018435	1.73178	AK022191	0	Homo sapiens cDNA FLJ12129 fis, clone MAMMA1000198			356.518	617.41	0.04567	-0.792255	-5.99083	0.000972305	0.000920244	0.192371	1.45466	0.195999	0.0949177	0.984626	6	5.65407	0.00131407	0.00104843		8.47783	9.27008	8.28546		-		+	n>c/t
H200018738	1.79142	AY014273	0	Homo sapiens FKSG29 (FKSG29) mRNA, complete cds			1758.63	3150.46	0.0457237	-0.841107	-6.37999	0.000697195	0.000837927	-0.104824	-0.795118	0.456837	0.199775	0.736282	6	4.04557	0.0067599	0.00382982		10.7802	11.6213	10.8851		-		+	n>c/t
H200018845	1.46264	NM_017715	FLJ20216	Hypothetical protein FLJ20216			794.053	1161.41	0.0457237	-0.548573	-6.37761	0.000698581	0.000837927	-0.0606689	-0.705325	0.507053	0.217236	0.487905	6	4.08948	0.00643305	0.00366892		9.63309	10.1817	9.69376		-		+	n>c/t
H200020358	2.20019	AB053316	0	Homo sapiens ALS2CR14 mRNA, complete cds			286.363	630.052	0.0457237	-1.13763	-5.77304	0.00117967	0.000992098	-0.00544879	-0.0276507	0.978838	0.353972	1.13218	6	5.3996	0.00166451	0.00121205		8.1617	9.29933	8.16715		-		+	n>c/t
H200016860	4.36088	AL137382	0	Homo sapiens mRNA; cDNA DKFZp434L1226 (from clone DKFZp434L1226)			447.037	1949.48	0.0457475	-2.12462	-6.06744	0.000909521	0.000913531	-0.199496	-0.569715	0.589549	0.246012	1.92512	6	5.00576	0.00243832	0.00162106		8.80425	10.9289	9.00375		-		+	n>c/t
H200009012	1.79895	AK022429	0	Homo sapiens cDNA FLJ12367 fis, clone MAMMA1002413			314.773	566.262	0.0458107	-0.847159	-5.98007	0.000981514	0.000920244	0.08286	0.584906	0.579925	0.242754	0.930019	6	5.3641	0.0017214	0.00124781		8.29817	9.14533	8.21531		-		+	n>c/t
H200009021	1.7768	NM_024993	FLJ12568	Hypothetical protein FLJ12568			695.181	1235.2	0.0458107	-0.829279	-6.31597	0.000735602	0.000848719	0.0115113	0.0876723	0.93299	0.343744	0.84079	6	4.79659	0.00301124	0.00191471		9.44125	10.2705	9.42973		-		+	n>c/t
H200010978	1.83491	NM_024062	MGC5338	Hypothetical protein MGC5338			2484.42	4558.68	0.0458107	-0.875707	-6.34874	0.000715652	0.000848719	-0.0117099	-0.0848952	0.935107	0.344085	0.863997	6	4.58341	0.00375701	0.00229611		11.2787	12.1544	11.2904		-		+	n>c/t
H200013509	1.74125	AK001380	0	Homo sapiens cDNA FLJ10518 fis, clone NT2RP2000814			434.654	756.842	0.0458107	-0.800126	-5.67939	0.00128407	0.00103256	0.0479977	0.340693	0.744947	0.293717	0.848124	6	5.53557	0.00146558	0.00112111		8.76372	9.56385	8.71572		-		+	n>c/t
H200013734	1.68534	BC008757	0	Homo sapiens, clone IMAGE:4301727, mRNA			735.022	1238.77	0.0458107	-0.753044	-6.35982	0.000709045	0.00084418	-0.0600621	-0.507254	0.630077	0.258488	0.692981	6	4.27545	0.00523169	0.00304214		9.52164	10.2747	9.58171		-		+	n>c/t
H200016573	2.23869	NM_025225	DJ796I17.1	Hypothetical protein dJ796I17.1			909.873	2036.92	0.0458107	-1.16265	-6.05521	0.000919227	0.000913531	-0.0278544	-0.145068	0.889407	0.331981	1.1348	6	5.11893	0.00218052	0.00149296		9.82952	10.9922	9.85738		-		+	n>c/t
H200016841	3.53434	NM_014555	TRPM5	Transient receptor potential cation channel, subfamily M, member 5			331.507	1171.66	0.0458107	-1.82144	-5.8254	0.00112555	0.00096563	-0.173425	-0.554656	0.59918	0.24848	1.64801	6	5.1617	0.00209127	0.00145041		8.3729	10.1943	8.54632		-		+	n>c/t
H200018523	1.69027	AK024935	0	Homo sapiens cDNA: FLJ21282 fis, clone COL01907			273.189	461.762	0.0458107	-0.757252	-6.17621	0.000828184	0.000888466	0.0906594	0.739425	0.487558	0.210344	0.847911	6	5.2525	0.00191518	0.00135165		8.09375	8.85101	8.0031		-		+	n>c/t
H200019303	1.98542	BC005365	0	Homo sapiens, clone IMAGE:3829438, mRNA, partial cds			1094.12	2172.29	0.0458107	-0.989443	-6.30573	0.000741968	0.000850556	0.0131276	0.0836623	0.936046	0.344085	1.00257	6	4.82746	0.0029178	0.00186119		10.0956	11.085	10.0824		-		+	n>c/t
H200020320	2.05039	BC015363	0	Homo sapiens, clone IMAGE:3895998, mRNA			285.872	586.148	0.0458107	-1.0359	-5.67696	0.00128691	0.00103326	-0.0646992	-0.354567	0.735043	0.29105	0.971197	6	5.32239	0.00179108	0.00128448		8.15922	9.19512	8.22392		-		+	n>c/t
H200000283	3.186	NM_003157	STK2	Serine/threonine kinase 2			2952.47	9406.57	0.045867	-1.67175	-5.97259	0.000987976	0.000922103	-0.107881	-0.385421	0.713219	0.283748	1.56387	6	5.08254	0.00225988	0.00153811		11.5277	13.1995	11.6356		-		+	n>c/t
H200000575	1.7976	NM_000638	VTN	Vitronectin (serum spreading factor, somatomedin B, complement S-protein)			1926.08	3462.32	0.0458818	-0.846069	-6.26782	0.000766094	0.000864024	-0.0722814	-0.535473	0.611579	0.252578	0.773787	6	4.60479	0.00367348	0.00225192		10.9115	11.7575	10.9837		-		+	n>c/t
H200003609	2.69524	NM_001856	COL16A1	Collagen, type XVI, alpha 1			1285.12	3463.7	0.0458818	-1.43041	-5.56872	0.00142127	0.00109987	0.280295	1.09121	0.31705	0.144718	1.71071	6	5.71684	0.0012411	0.00101217		10.3277	11.7581	10.0474		-		+	n>c/t
H200004874	1.50001	NM_006042	HS3ST3A1	Heparan sulfate (glucosamine) 3-O-sulfotransferase 3A1			1696.96	2545.46	0.0458818	-0.58497	-6.3068	0.000741303	0.000850556	-0.0673629	-0.726267	0.49502	0.212614	0.517607	6	3.96287	0.00742734	0.0041737		10.7287	11.3137	10.7961		-		+	n>c/t
H200009512	1.45038	AK057668	0	Homo sapiens cDNA FLJ33106 fis, clone TRACH2000944, weakly similar to ZINC FINGER PROTEIN 91			241.745	350.623	0.0461336	-0.536436	-6.31607	0.00073554	0.000848719	-0.0624934	-0.735807	0.489602	0.210885	0.473942	6	4.15923	0.00594949	0.00341743		7.91734	8.45378	7.97983		-		+	n>c/t
H200009797	1.9635	AK023551	0	Homo sapiens cDNA FLJ13489 fis, clone PLACE1003936			914.699	1796.01	0.046204	-0.97343	-6.1822	0.000823951	0.000886295	-0.00557012	-0.0353755	0.972928	0.352152	0.96786	6	4.88399	0.00275508	0.00178216		9.83715	10.8106	9.84272		-		+	n>c/t
H200012791	4.19521	AK023965	0	Homo sapiens cDNA FLJ13903 fis, clone THYRO1001854			456.903	1916.81	0.0462216	-2.06874	-5.60739	0.00137151	0.00107898	-0.109497	-0.296796	0.776628	0.302067	1.95925	6	5.31059	0.00181138	0.00129433		8.83574	10.9045	8.94524		-		+	n>c/t
H200002164	1.3745	NM_022750	FLJ22693	Hypothetical protein FLJ22693			789.219	1084.78	0.0466132	-0.458908	-6.17866	0.000826448	0.000887791	0.0562534	0.757387	0.477498	0.20667	0.515161	6	5.0406	0.00235545	0.0015791		9.62428	10.0832	9.56803		-		+	n>c/t
H200007550	1.35506	U86453	PIK3CD	Phosphoinositide-3-kinase, catalytic, delta polypeptide			1501.05	2034	0.0466132	-0.438353	-6.04563	0.00092691	0.000914621	0.111977	1.54436	0.173452	0.0847144	0.55033	6	5.42282	0.00162847	0.00119776		10.5518	10.9901	10.4398		-		+	n>c/t
H200008974	3.45506	AK022028	0	Homo sapiens cDNA FLJ11966 fis, clone HEMBB1001114			564.286	1949.64	0.0466132	-1.78871	-5.95914	0.000999713	0.000925277	-0.0826248	-0.275267	0.792345	0.305642	1.70609	6	5.02152	0.00240044	0.00160252		9.14028	10.929	9.22291		-		+	n>c/t
H200015499	2.86775	NM_021729	VPS11	Vacuolar protein sorting 11 (yeast)			2333.71	6692.48	0.0466132	-1.51992	-6.0276	0.000941575	0.00091813	-0.135278	-0.536478	0.610926	0.252525	1.38464	6	4.85394	0.00284027	0.00182466		11.1884	12.7083	11.3237		-		+	n>c/t
H200016274	1.67511	AK056019	LOC51234	Hypothetical protein			461.048	772.307	0.0466132	-0.744256	-6.12219	0.00086749	0.000903997	-0.0681722	-0.560778	0.595254	0.247492	0.676084	6	4.72445	0.00324305	0.00202835		8.84877	9.59303	8.91695		-		+	n>c/t
H200007466	1.89472	NM_000033	ABCD1	ATP-binding cassette, sub-family D (ALD), member 1			863.151	1635.43	0.0466792	-0.921987	-5.96512	0.00099448	0.000922103	0.234176	1.51509	0.180529	0.0879032	1.15616	6	5.4693	0.00155894	0.00115938		9.75347	10.6755	9.51929		-		+	n>c/t
H200016364	1.61214	NM_018962	DSCR6	Down syndrome critical region gene 6			1222.13	1970.25	0.0466792	-0.68898	-6.26174	0.000770042	0.000866644	-0.0359491	-0.326721	0.754976	0.296828	0.653031	6	4.29173	0.0051391	0.00299481		10.2552	10.9442	10.2911		-		+	n>c/t
H200006470	1.20409	AK027180	0	Homo sapiens cDNA: FLJ23527 fis, clone LNG05966			1188.08	1430.57	0.0467152	-0.267948	-6.23286	0.000789137	0.000877063	-0.024244	-0.563952	0.593224	0.246776	0.243703	6	4.02674	0.0069058	0.00390523		10.2144	10.4824	10.2387		-		+	n>c/t
H200008039	1.49294	NM_018843	MCFP	Mitochondrial carrier family protein			1431.35	2136.91	0.0467152	-0.578153	-5.8628	0.00108863	0.000950558	0.110701	1.12257	0.304523	0.139716	0.688853	6	5.42437	0.00162609	0.00119711		10.4832	11.0613	10.3725		-		+	n>c/t
H200015447	1.632	NM_007123	USH2A	Usher syndrome 2A (autosomal recessive, mild)			5832.32	9518.32	0.0467152	-0.706638	-6.25476	0.000774611	0.000869863	-0.00938628	-0.0830819	0.936489	0.344085	0.697252	6	4.40093	0.00456377	0.00269873		12.5099	13.2165	12.5192		-		+	n>c/t
H200016423	2.15959	NM_017964	FLJ20837	Hypothetical protein FLJ20837			1496.02	3230.79	0.0467152	-1.11076	-6.24604	0.000780358	0.000873107	-0.128067	-0.72015	0.498514	0.213806	0.98269	6	4.0255	0.00691552	0.00390798		10.5469	11.6577	10.675		-		+	n>c/t
H200018050	2.38029	U78308	0	Human olfactory receptor olfr17-201-1 (OR17-201-1) gene, olfactory receptor olfr17-32 (OR17-32) gene			552.367	1314.8	0.0467152	-1.25114	-5.64191	0.00132877	0.00105569	-0.11039	-0.497792	0.636346	0.260394	1.14075	6	5.14412	0.00212744	0.00147		9.10948	10.3606	9.21987		-		+	n>c/t
H200007509	1.40872	NM_022112	P53AIP1	P53-regulated apoptosis-inducing protein 1			1772.13	2496.42	0.0468757	-0.49438	-6.20406	0.000808713	0.000881331	0.0243527	0.305607	0.770229	0.30047	0.518733	6	4.71265	0.00328286	0.00205005		10.7913	11.2856	10.7669		-		+	n>c/t
H200003157	1.62369	AK056751	0	Homo sapiens cDNA FLJ32189 fis, clone PLACE6002084, weakly similar to CYTOCHROME B561			575.151	933.869	0.0469037	-0.699279	-5.03043	0.00237931	0.00159155	0.091929	0.661312	0.532969	0.226645	0.791208	6	5.69174	0.00126971	0.00102709		9.1678	9.86708	9.07587		-		+	n>c/t
H200015293	2.18973	AK024184	0	Homo sapiens cDNA FLJ14122 fis, clone MAMMA1002033			1147.61	2512.95	0.0469037	-1.13075	-6.22415	0.000794999	0.000877935	-0.0446187	-0.2456	0.814177	0.311853	1.08613	6	4.34368	0.00485582	0.00285879		10.1644	11.2952	10.209		-		+	n>c/t
H200020451	1.70295	AK057701	0	Homo sapiens cDNA FLJ33139 fis, clone UTERU1000109			531.158	904.534	0.0469037	-0.768035	-5.7584	0.00119534	0.000998715	0.188824	1.41572	0.206609	0.0995751	0.956859	6	5.53743	0.00146305	0.00112111		9.053	9.82103	8.86417		-		+	n>c/t
H200001681	5.84971	NM_018459	BM045	Uncharacterized bone marrow protein BM045			2002	11711.1	0.0469202	-2.54837	-5.87905	0.00107301	0.000943084	-0.220983	-0.509806	0.628391	0.258192	2.32738	6	4.88801	0.00274392	0.00177711		10.9672	13.5156	11.1882		-		+	n>c/t
H200002883	4.28562	NM_025197	FLJ13660	Hypothetical protein FLJ13660 similar to CDK5 activator-binding protein C53			1014.39	4347.31	0.0469202	-2.0995	-5.98461	0.000977616	0.000920244	-0.335981	-0.957709	0.375192	0.168102	1.76352	6	4.65056	0.00350167	0.00216146		9.9864	12.0859	10.3224		-		+	n>c/t
H200003837	4.06882	NM_000752	LTB4R	Leukotriene b4 receptor (chemokine receptor-like 1)			462.193	1880.58	0.0469202	-2.02461	-5.21632	0.00198325	0.00138991	0.121588	0.313266	0.764683	0.299318	2.1462	6	5.52958	0.00147374	0.00112414		8.85235	10.877	8.73076		-		+	n>c/t
H200009553	6.83643	AK056066	0	Homo sapiens cDNA FLJ31504 fis, clone NT2NE2005804, weakly similar to 60S ACIDIC RIBOSOMAL PROTEIN P			403.232	2756.66	0.0469202	-2.77324	-6.17137	0.000831622	0.00088865	-0.295456	-0.657486	0.535262	0.227499	2.47779	6	4.41849	0.00447823	0.00265206		8.65546	11.4287	8.95092		-		+	n>c/t
H200012485	1.44878	NM_015080	NRXN2	Neurexin 2			1109.64	1607.62	0.0469202	-0.534835	-6.12303	0.000866864	0.000903997	0.0746453	0.854573	0.425588	0.187953	0.609481	6	5.00178	0.002448	0.0016248		10.1159	10.6507	10.0412		-		+	n>c/t
H200016702	3.32293	AK024690	0	Homo sapiens cDNA: FLJ21037 fis, clone CAE10055			273.159	907.688	0.0469202	-1.73245	-5.63596	0.00133602	0.00105937	-0.176374	-0.573774	0.586969	0.245217	1.55608	6	5.06219	0.00230569	0.00155871		8.0936	9.82605	8.26997		-		+	n>c/t
H200018945	1.81698	AL110236	0	Homo sapiens mRNA; cDNA DKFZp566P1124 (from clone DKFZp566P1124)			590.628	1073.16	0.0469202	-0.861546	-6.10191	0.000882797	0.000904226	-0.110515	-0.78272	0.463555	0.202052	0.751032	6	4.50595	0.00407801	0.00245122		9.20611	10.0677	9.31662		-		+	n>c/t
H200014993	1.87156	NM_032855	HSH2	Hematopoietic SH2 protein			861.812	1612.94	0.0469502	-0.904244	-6.17084	0.000831998	0.00088865	-0.257075	-1.75436	0.129904	0.0651101	0.647168	6	3.46743	0.0133457	0.00732502		9.75123	10.6555	10.0083		-		+	n>c/t
H200014678	1.32767	AB020632	KIAA0825	KIAA0825 protein			1465.86	1946.17	0.0472563	-0.408892	-6.11649	0.000871759	0.000904226	-0.0763357	-1.14188	0.297016	0.136428	0.332556	6	3.59951	0.0113733	0.00626814		10.5175	10.9264	10.5939		-		+	n>c/t
H200004218	1.29232	NM_003039	SLC2A5	Solute carrier family 2 (facilitated glucose/fructose transporter), member 5			368.84	476.659	0.0479969	-0.369961	-6.10412	0.000881107	0.000904226	0.0330094	0.544635	0.60564	0.250641	0.40297	6	4.75991	0.00312669	0.00197248		8.52685	8.89681	8.49384		-		+	n>c/t
H200005299	2.57557	AJ131693	AKAP9	A kinase (PRKA) anchor protein (yotiao) 9			712.259	1834.47	0.0479969	-1.36489	-5.75508	0.00119892	0.000998715	-0.0845133	-0.356351	0.733773	0.290772	1.28038	6	4.93973	0.00260465	0.0017048		9.47626	10.8411	9.56077		-		+	n>c/t
H200009542	2.61807	AK022259	0	Homo sapiens cDNA FLJ12197 fis, clone MAMMA1000875			228.957	599.424	0.0479969	-1.3885	-5.65381	0.00131439	0.00104843	-0.0489098	-0.199155	0.848719	0.321094	1.33959	6	5.06412	0.00230129	0.00155705		7.83893	9.22743	7.88784		-		+	n>c/t
H200011843	3.60156	NM_002978	SCNN1D	Sodium channel, nonvoltage-gated 1, delta			409.832	1476.04	0.0479969	-1.84862	-5.49379	0.00152367	0.00113842	-0.118083	-0.350922	0.73764	0.291584	1.73054	6	5.14286	0.00213005	0.00147		8.67889	10.5275	8.79697		-		+	n>c/t
H200013295	3.18196	AK001829	0	Homo sapiens cDNA FLJ10967 fis, clone PLACE1000798			1080.43	3437.9	0.0479969	-1.66992	-6.0855	0.000895405	0.000906595	-0.157043	-0.572296	0.587908	0.245455	1.51287	6	4.46874	0.00424313	0.00253151		10.0774	11.7473	10.2344		-		+	n>c/t
H200003923	1.58671	NM_030781	COLEC12	Collectin sub-family member 12			1314.62	2085.92	0.0480407	-0.666037	-5.77207	0.00118071	0.000992098	0.209193	1.81293	0.119788	0.0604551	0.875231	6	5.47453	0.00155132	0.00115478		10.3604	11.0265	10.1512		-		+	n>c/t
H200014746	2.89755	AJ006835	RNU17D	RNA, U17D small nucleolar			436.06	1263.5	0.0480407	-1.53483	-5.96475	0.000994803	0.000922103	-0.12555	-0.487919	0.642923	0.262283	1.40928	6	4.62202	0.00360772	0.00221839		8.76838	10.3032	8.89393		-		+	n>c/t
H200016534	1.76028	NM_017668	NUDE1	LIS1-interacting protein NUDE1, rat homolog			5477.06	9641.15	0.0480407	-0.815805	-4.92428	0.00264538	0.00172585	0.302994	1.8289	0.117166	0.059206	1.1188	6	5.83266	0.00111827	0.000961792		12.4192	13.235	12.1162		-		+	n>c/t
H200019830	1.69975	AK054962	0	Homo sapiens cDNA FLJ30400 fis, clone BRACE2008420			455.975	775.042	0.0480407	-0.765321	-4.08869	0.00643874	0.00366956	0.354339	1.89304	0.107199	0.0544784	1.11966	6	5.98173	0.000980085	0.000920244		8.83281	9.59813	8.47847		-		+	n>c/t
H200009636	1.43726	NM_014833	KIAA0618	KIAA0618 gene product			334.477	480.732	0.0484156	-0.523324	-5.96796	0.000991996	0.000922103	-0.1616	-1.84288	0.114919	0.0581808	0.361724	6	4.09535	0.00639071	0.00364996		8.38576	8.90909	8.54736		-		+	n>c/t
H200009497	1.44239	BC014322	0	Homo sapiens, clone IMAGE:3838859, mRNA, partial cds			1541.29	2223.14	0.0485584	-0.528462	-6.08192	0.000898183	0.000906595	0.0204887	0.235799	0.821432	0.314033	0.548951	6	4.50331	0.00408949	0.00245628		10.5899	11.1184	10.5694		-		+	n>c/t
H200017599	1.36867	AK021722	0	Homo sapiens cDNA FLJ11660 fis, clone HEMBA1004610			1223.88	1675.08	0.0485584	-0.452772	-5.93392	0.00102216	0.000925605	-0.111419	-1.46022	0.194525	0.0942614	0.341354	6	3.18598	0.0189323	0.010258		10.2572	10.71	10.3687		-		+	n>c/t
H200009126	1.53028	AK025613	0	Homo sapiens cDNA: FLJ21960 fis, clone HEP05517			357.839	547.594	0.048568	-0.613797	-5.91857	0.0010361	0.000925852	0.0911418	0.878841	0.413295	0.183426	0.704939	6	5.04337	0.00234899	0.0015791		8.48317	9.09696	8.39202		-		+	n>c/t
H200020514	2.63381	AF411132	0	Homo sapiens MRIP2 (MRIP2) mRNA, complete cds			1245.39	3280.13	0.048568	-1.39715	-6.02012	0.000947732	0.00091813	0.0355268	0.15308	0.883354	0.331545	1.43268	6	4.6542	0.00348839	0.00215492		10.2824	11.6795	10.2469		-		+	n>c/t
H200009748	2.36645	AK022047	0	Homo sapiens cDNA FLJ11985 fis, clone HEMBB1001356			285.649	675.974	0.0486433	-1.24272	-5.94326	0.00101378	0.000925605	-0.367129	-1.75578	0.129651	0.0650236	0.875595	6	4.11994	0.00621667	0.0035624		8.1581	9.40082	8.52523		-		+	n>c/t
H200018404	2.34894	AF116686	0	Homo sapiens PRO2116 mRNA, complete cds			234.959	551.905	0.0486433	-1.23201	-5.73024	0.00122614	0.00100604	-0.238456	-1.10909	0.309857	0.141862	0.993555	6	4.62115	0.003611	0.00221871		7.87627	9.10828	8.11472		-		+	n>c/t
H200006271	1.36752	NM_002973	SCA2	Spinocerebellar ataxia 2 (olivopontocerebellar ataxia 2, autosomal dominant, ataxin 2)			706.823	966.597	0.0486568	-0.451566	-6.06188	0.000913919	0.000913531	-0.0348626	-0.468	0.656301	0.266791	0.416703	6	4.23815	0.00545091	0.00315589		9.4652	9.91677	9.50007		-		+	n>c/t
H200012344	3.28803	NM_015947	LOC51008	CGI-18 protein			1021.32	3358.13	0.0486568	-1.71722	-5.26343	0.00189514	0.0013418	0.0715729	0.219377	0.833629	0.317184	1.7888	6	5.31502	0.00180373	0.00129232		9.99622	11.7134	9.92465		-		+	n>c/t
H200013415	1.75492	AK056916	0	Homo sapiens cDNA FLJ32354 fis, clone PROST2007818			354.517	622.149	0.0486568	-0.811405	-5.85926	0.00109206	0.00095252	0.0232757	0.168077	0.872045	0.327761	0.834681	6	4.85944	0.00282446	0.00181938		8.46971	9.28112	8.44644		-		+	n>c/t
H200018737	1.6752	AF314543	0	Homo sapiens ovarian cancer-related protein 1 (OCR1) mRNA, complete cds			669.519	1121.58	0.0486568	-0.744335	-5.93261	0.00102335	0.000925605	0.0753518	0.60058	0.570094	0.239388	0.819687	6	4.88361	0.00275615	0.00178216		9.38698	10.1313	9.31163		-		+	n>c/t
H200021090	1.36845	AK056659	0	Homo sapiens cDNA FLJ32097 fis, clone OCBBF2001101, moderately similar to ZINC FINGER PROTEIN 91			671.969	919.556	0.0486568	-0.452542	-6.01737	0.000950012	0.00091813	0.0467732	0.621935	0.556863	0.235062	0.499315	6	4.74042	0.00319006	0.00200615		9.39225	9.84479	9.34548		-		+	n>c/t
H200012701	3.15602	AK021920	0	Homo sapiens cDNA FLJ11858 fis, clone HEMBA1006824			700.004	2209.22	0.0487639	-1.6581	-5.97874	0.00098266	0.000920244	-0.120775	-0.435488	0.678438	0.273024	1.53733	6	4.45025	0.00432801	0.00257259		9.45122	11.1093	9.572		-		+	n>c/t
H200014778	1.51944	AF095735	SARDH	Sarcosine dehydrogenase			3491.88	5305.69	0.0487639	-0.603535	-6.03318	0.000937008	0.00091813	0.0272627	0.272528	0.794352	0.306013	0.630798	6	4.53414	0.00395772	0.00239688		11.7698	12.3733	11.7425		-		+	n>c/t
H200016429	1.70331	NM_024513	FYCO1	FYVE and coiled-coil domain containing 1			779.215	1327.25	0.0487639	-0.768341	-5.7386	0.0012169	0.00100345	0.0195942	0.146346	0.888442	0.331981	0.787936	6	4.94511	0.00259062	0.00169839		9.60588	10.3742	9.58628		-		+	n>c/t
H200019484	1.38861	AK023747	0	Homo sapiens cDNA FLJ13685 fis, clone PLACE2000039, highly similar to DYNEIN HEAVY CHAIN, CYTOSOLIC			484.786	673.179	0.0487639	-0.473643	-6.04454	0.00092779	0.000914621	-0.0234737	-0.299567	0.774614	0.301741	0.450169	6	4.25094	0.00537459	0.00311395		8.9212	9.39485	8.94468		-		+	n>c/t
H200014461	1.41408	AL122118	PABPC5	Poly(A) binding protein, cytoplasmic 5			1164.57	1646.79	0.0487985	-0.499862	-5.95179	0.00100619	0.000925605	-0.0926315	-1.10295	0.31231	0.142799	0.40723	6	3.46118	0.0134478	0.00737605		10.1856	10.6854	10.2782		-		+	n>c/t
H200014764	2.58777	AB033096	KIAA1270	KIAA1270 protein			1306.99	3382.2	0.0487985	-1.37171	-5.78012	0.00117218	0.000987001	-0.0608397	-0.256367	0.806232	0.309253	1.31087	6	4.74902	0.00316191	0.00199157		10.352	11.7237	10.4129		-		+	n>c/t
H200017925	1.74457	AK024198	0	Homo sapiens cDNA FLJ14136 fis, clone MAMMA1002744			569.943	994.303	0.0487985	-0.802869	-5.5398	0.00145983	0.00111992	-0.0767031	-0.529252	0.615631	0.253859	0.726166	6	4.87812	0.00277148	0.00178919		9.15467	9.95754	9.23138		-		+	n>c/t
H200019807	1.20557	AK055685	ASB16	Ankyrin repeat and SOCS box-containing 16			900.037	1085.05	0.0487985	-0.269711	-5.98543	0.000976914	0.000920244	-0.0384105	-0.852409	0.426697	0.188235	0.2313	6	3.64405	0.0107826	0.00594668		9.81384	10.0836	9.85225		-		+	n>c/t
H200017952	2.74477	AK023334	0	Homo sapiens cDNA FLJ13272 fis, clone OVARC1001004			433.844	1190.8	0.0490709	-1.45669	-5.59688	0.00138483	0.00108143	-0.0298039	-0.114513	0.912567	0.339178	1.42688	6	4.94234	0.00259782	0.00170173		8.76103	10.2177	8.79084		-		+	n>c/t
H200018408	1.87755	AK021457	0	Homo sapiens cDNA FLJ11395 fis, clone HEMBA1000594			240.869	452.245	0.0490741	-0.908853	-5.96437	0.000995134	0.000922103	-0.0169677	-0.111351	0.91497	0.339561	0.891886	6	4.45588	0.00430193	0.00255933		7.91211	8.82096	7.92907		-		+	n>c/t
H200020920	1.40037	AK054900	0	Homo sapiens cDNA FLJ30338 fis, clone BRACE2007398			662.729	928.063	0.0490741	-0.485803	-5.97724	0.000983954	0.000920244	0.034868	0.42901	0.682892	0.274541	0.520671	6	4.57168	0.00380375	0.00231938		9.37228	9.85808	9.33741		-		+	n>c/t
H200009035	2.00975	NM_025002	FLJ13162	Hypothetical protein FLJ13162			254.747	511.978	0.0491961	-1.00702	-5.58756	0.00139678	0.00108819	-0.123514	-0.685333	0.51872	0.221525	0.883503	6	4.74755	0.00316669	0.00199302		7.99292	8.99994	8.11643		-		+	n>c/t
H200017854	1.93394	AL359560	0	Homo sapiens mRNA; cDNA DKFZp762F0616 (from clone DKFZp762F0616)			294.163	568.895	0.0492513	-0.951546	-5.2229	0.00197066	0.00138351	-0.0120573	-0.066181	0.949384	0.347391	0.939489	6	5.15672	0.00210144	0.00145621		8.20047	9.15202	8.21253		-		+	n>c/t
H200001972	2.05134	AB046813	DKFZP564G092	DKFZP564G092 protein			950.856	1950.52	0.0493004	-1.03656	-5.58154	0.00140455	0.00109213	-0.041343	-0.222618	0.831218	0.316598	0.99522	6	4.88153	0.00276194	0.00178447		9.89308	10.9296	9.93443		-		+	n>c/t
H200007125	1.83531	X73502	KRT20	Cytokeratin 20			1253.62	2300.77	0.0493938	-0.876024	-5.9413	0.00101553	0.000925605	0.0375536	0.254693	0.807465	0.309578	0.913578	6	4.5257	0.00399331	0.00241414		10.2919	11.1679	10.2543		-		+	n>c/t
H200008633	1.70937	AF204231	KIAA0855	Golgin-67			1236.32	2113.34	0.0493938	-0.773467	-5.8502	0.00110091	0.000955681	-0.230595	-1.74413	0.131756	0.0658734	0.542872	6	3.04469	0.022666	0.0122069		10.2718	11.0453	10.5024		-		+	n>c/t
H200008965	1.61328	NM_024973	FLJ11781	Hypothetical protein FLJ11781			378.542	610.693	0.0493938	-0.689994	-5.96898	0.000991113	0.000922103	-0.0918081	-0.794211	0.457326	0.19988	0.598186	6	3.88531	0.00812064	0.00454103		8.56431	9.2543	8.65612		-		+	n>c/t
H200009134	3.33202	AK026217	0	Homo sapiens cDNA: FLJ22564 fis, clone HSI01934			751.865	2505.22	0.0493938	-1.7364	-5.88666	0.00106579	0.00093879	-0.217736	-0.738161	0.488272	0.210538	1.51866	6	4.31484	0.00501088	0.00293286		9.55433	11.2907	9.77207		-		+	n>c/t
H200012124	1.47722	NM_016339	LOC51195	Link guanine nucleotide exchange factor II			708.339	1046.38	0.0493938	-0.562888	-5.9419	0.001015	0.000925605	-0.0746803	-0.788332	0.460505	0.20116	0.488208	6	3.7125	0.00994011	0.00550096		9.4683	10.0312	9.54298		-		+	n>c/t
H200016864	1.3504	AL137483	ZNF354C	Zinc finger protein 354C			492.606	665.214	0.0493938	-0.433384	-5.72245	0.00123481	0.00100903	0.0564879	0.745872	0.483931	0.209003	0.489872	6	4.9878	0.00248235	0.00164082		8.94429	9.37767	8.8878		-		+	n>c/t
H200000066	1.34779	NM_000151	G6PC	Glucose-6-phosphatase, catalytic (glycogen storage disease type I, von Gierke disease)			557.679	751.634	0.0494655	-0.430596	-5.87311	0.00107869	0.000945069	-0.0915047	-1.24808	0.258499	0.12074	0.339091	6	3.34219	0.0155695	0.00848177		9.12329	9.55389	9.2148		-		+	n>c/t
H200001476	1.40973	NM_014963	KIAA0963	KIAA0963 protein			325.973	459.534	0.0494655	-0.495418	-5.95715	0.00100147	0.000925605	-0.0422625	-0.508184	0.629462	0.258488	0.453156	6	3.98762	0.00722015	0.00406296		8.34861	8.84403	8.39087		-		+	n>c/t
H200011301	2.35378	BC001099	IMAGE3510317	Hypothetical protein IMAGE3510317			4101.6	9654.25	0.0495136	-1.23498	-5.56898	0.00142093	0.00109987	0.203749	0.918783	0.393645	0.175586	1.43873	6	5.14264	0.0021305	0.00147		12.002	13.2369	11.7982		-		+	n>c/t
H200011973	1.4758	AB032964	KIAA1138	KIAA1138 protein			838.669	1237.71	0.0496222	-0.561497	-5.94235	0.0010146	0.000925605	-0.0434256	-0.459575	0.662002	0.268565	0.518071	6	4.00766	0.00705717	0.00397955		9.71196	10.2735	9.75538		-		+	n>c/t
H200015189	1.86212	AK022385	0	Homo sapiens cDNA FLJ12323 fis, clone MAMMA1002094			1473.8	2744.39	0.0498344	-0.896944	-5.92357	0.00103154	0.000925605	0.0426516	0.281679	0.787653	0.304602	0.939596	6	4.41892	0.00447614	0.00265206		10.5253	11.4223	10.4827		-		+	n>c/t
H200014875	1.20697	NM_007338	DLEC1	Deleted in lung and esophageal cancer 1			218.41	263.615	0.0479969	-0.271389	-4.58875	0.00373593	0.00228671	-0.255781	-4.32483	0.00495651	0.00290741	0.0156088	6	0.191853	0.854186	0.322407		7.7709	8.04229	8.02668		-	-		c<n/t
H200006524	1.36887	AF123539	HTCD37	TcD37 homolog			3177.96	4350.21	0.0185536	-0.452986	-15.5019	4.55906e-06	0.000336162	-0.20193	-6.91035	0.00045412	0.00076738	0.251056	6	6.0787	0.000900692	0.000907338		11.6339	12.0869	11.8358		-	-	+	c<t<n
H200017221	12.4761	AK026803	0	Homo sapiens cDNA: FLJ23150 fis, clone LNG09358			1589.75	19833.9	0.0185536	-3.6411	-13.8562	8.79737e-06	0.000336162	-0.840536	-3.19865	0.0186318	0.0101157	2.80056	6	9.38257	8.32039e-05	0.000555077		10.6346	14.2757	11.4751		-	-	+	c<t<n
H200017907	9.95779	BC014176	0	Homo sapiens, clone MGC:20741 IMAGE:4579283, mRNA, complete cds			1244.01	12387.6	0.0187822	-3.31583	-12.9745	1.29068e-05	0.000383593	-0.681781	-2.66774	0.0371384	0.0197361	2.63405	6	10.3068	4.87407e-05	0.000555077		10.2808	13.5966	10.9626		-	-	+	c<t<n
H200005135	2.02606	NM_018468	MDS033	Uncharacterized hematopoietic stem/progenitor cells protein MDS033			296.668	601.067	0.0244664	-1.01867	-11.8958	2.13592e-05	0.000478349	-0.325087	-3.79627	0.00900706	0.00500532	0.693587	6	6.27885	0.000758984	0.000861448		8.21271	9.23138	8.53779		-	-	+	c<t<n
H200017945	1.33272	AK022355	0	Homo sapiens cDNA FLJ12293 fis, clone MAMMA1001815			444.768	592.749	0.0244664	-0.414369	-10.9779	3.39449e-05	0.000512947	-0.104554	-2.76995	0.0324246	0.0173344	0.309814	6	5.83718	0.00111377	0.000958945		8.79691	9.21128	8.90146		-	-	+	c<t<n
H200019193	2.1471	NM_025187	FLJ12076	Hypothetical protein FLJ12076			1406.2	3019.25	0.0244664	-1.10239	-10.8082	3.71234e-05	0.000527027	-0.316139	-3.09954	0.0211288	0.011402	0.786248	6	5.50315	0.00151042	0.00113699		10.4576	11.56	10.7737		-	-	+	c<t<n
H200020658	2.9281	AK057567	0	Homo sapiens cDNA FLJ33005 fis, clone THYMU1000291, highly similar to Homo sapiens AP-4 adaptor comp			746.317	2185.29	0.0244664	-1.54996	-10.9693	3.40982e-05	0.000512947	-0.580132	-4.10565	0.00631711	0.00361307	0.969832	6	4.93138	0.00262658	0.00171776		9.54364	11.0936	10.1238		-	-	+	c<t<n
H200011064	1.78069	NM_003605	OGT	O-linked N-acetylglucosamine (GlcNAc) transferase (UDP-N-acetylglucosamine:polypeptide-N-acetylgluco			1042.61	1856.55	0.0280761	-0.832433	-9.35237	8.47373e-05	0.000555077	-0.202552	-2.27567	0.063174	0.0328327	0.629881	6	5.17697	0.0020604	0.00143148		10.026	10.8584	10.2285		-	-	+	c<t<n
H200020256	4.32059	AL137673	0	Homo sapiens mRNA; cDNA DKFZp434H0872 (from clone DKFZp434H0872)			552.193	2385.8	0.0280761	-2.11123	-9.02127	0.00010388	0.000555077	-0.614619	-2.62626	0.0392554	0.0208198	1.49661	6	6.39501	0.000688524	0.000835564		9.10903	11.2203	9.72365		-	-	+	c<t<n
H200002364	1.38918	AB058742	FLJ20008	Hypothetical protein FLJ20008			433.133	601.701	0.0347983	-0.474235	-7.90769	0.000216986	0.000691375	-0.170124	-2.83676	0.029693	0.0159059	0.304111	6	3.66883	0.0104688	0.00578558		8.75867	9.2329	8.92879		-	-	+	c<t<n
H200018602	6.01028	AK025650	0	Homo sapiens cDNA: FLJ21997 fis, clone HEP06590			881.203	5296.27	0.0358398	-2.58743	-7.50963	0.000288525	0.000698526	-0.678872	-1.97032	0.0963071	0.0492865	1.90856	6	4.07195	0.00656139	0.00373681		9.78333	12.3708	10.4622		-	-	+	c<t<n
H200010083	5.50114	AB034205	LUC7A	Cisplatin resistance-associated overexpressed protein			986.45	5426.6	0.0359629	-2.45973	-7.43034	0.000305835	0.000698526	-0.816373	-2.46609	0.048715	0.0256504	1.64336	6	4.51513	0.00403839	0.00243288		9.9461	12.4058	10.7625		-	-	+	c<t<n
H200018412	2.81194	AK021523	0	Homo sapiens cDNA FLJ11461 fis, clone HEMBA1001570			432.609	1216.47	0.0359629	-1.49157	-7.57014	0.000276073	0.000698526	-0.48016	-2.43695	0.050681	0.0266331	1.01141	6	4.64689	0.00351508	0.0021664		8.75692	10.2485	9.23708		-	-	+	c<t<n
H200014411	1.45731	AK023629	0	Homo sapiens cDNA FLJ13567 fis, clone PLACE1008331			405.555	591.018	0.0360891	-0.543307	-6.97656	0.000431258	0.000755675	-0.197333	-2.53393	0.0444434	0.0234473	0.345975	6	3.19493	0.0187193	0.0101495		8.66375	9.20706	8.86108		-	-	+	c<t<n
H200019714	1.27461	AF368463	CPM	Carboxypeptidase M			509.301	649.162	0.0361424	-0.350059	-6.79776	0.000496274	0.000783392	-0.160261	-3.11209	0.0207933	0.011236	0.189798	6	2.68336	0.0363728	0.0193806		8.99238	9.34243	9.15264		-	-	+	c<t<n
H200008972	4.84689	AK022016	0	Homo sapiens cDNA FLJ11954 fis, clone HEMBB1000888			360.434	1746.99	0.0375622	-2.27706	-7.03912	0.000410862	0.000745915	-0.705165	-2.17989	0.072072	0.0373122	1.57189	6	4.85923	0.00282505	0.00181938		8.49359	10.7707	9.19876		-	-	+	c<t<n
H200019428	2.21939	AK001102	0	Homo sapiens cDNA FLJ10240 fis, clone HEMBB1000591			1161.2	2577.15	0.0384153	-1.15016	-6.81784	0.000488438	0.000779361	-0.468299	-2.77595	0.0321687	0.0172091	0.681862	6	3.01037	0.0236891	0.0127322		10.1814	11.3316	10.6497		-	-	+	c<t<n
H200009477	1.61299	AK021619	0	Homo sapiens cDNA FLJ11557 fis, clone HEMBA1003083			1271.53	2050.97	0.0387053	-0.689736	-6.83133	0.000483252	0.000778951	-0.227966	-2.25784	0.0647402	0.0335814	0.46177	6	3.30122	0.0163829	0.00891887		10.3124	11.0021	10.5403		-	-	+	c<t<n
H200006812	3.07988	NM_001457	FLNB	Filamin B, beta (actin binding protein 278)			1127.47	3472.46	0.0388749	-1.62287	-7.10118	0.000391721	0.00073243	-0.524695	-2.2959	0.061445	0.0319963	1.09818	6	4.21647	0.00558305	0.00322309		10.1389	11.7617	10.6636		-	-	+	c<t<n
H200017283	1.26624	BC007594	NOL3	Nucleolar protein 3 (apoptosis repressor with CARD domain)			4287.71	5429.26	0.0412113	-0.340547	-6.2023	0.000809928	0.000881331	-0.174064	-3.17019	0.0193141	0.0104578	0.166483	6	2.15569	0.0745183	0.0385289		12.066	12.4065	12.2401		-	-	+	c<t<n
H200009465	4.75582	NM_006780	SMA3	SMA3			1337.24	6359.69	0.0436659	-2.24969	-6.67039	0.000549483	0.000808487	-0.884693	-2.62313	0.0394204	0.0208935	1.365	6	4.04725	0.00674707	0.00382626		10.385	12.6347	11.2697		-	-	+	c<t<n
H200009292	3.75569	AK024173	0	Homo sapiens cDNA FLJ14111 fis, clone MAMMA1001630			5511.07	20697.9	0.0453208	-1.90908	-6.31871	0.000733909	0.000848719	-0.7351	-2.43305	0.0509507	0.0267398	1.17398	6	2.89849	0.0273884	0.014691		12.4281	14.3372	13.1632		-	-	+	c<t<n
H200016419	2.39982	AK024302	0	Homo sapiens cDNA FLJ14240 fis, clone OVARC1000092			2025.64	4861.17	0.0468005	-1.26293	-5.85253	0.00109862	0.000955681	-0.552433	-2.56003	0.0429069	0.0226665	0.710495	6	2.41327	0.0523401	0.0274331		10.9842	12.2471	11.5366		-	-	+	c<t<n
H200006408	4.44664	BC001854	MAT2A	Methionine adenosyltransferase II, alpha			1123.8	4997.11	0.0469202	-2.15272	-6.2014	0.00081055	0.000881331	-1.06001	-3.0536	0.0224083	0.0120762	1.09271	6	3.02814	0.0231533	0.012461		10.1342	12.2869	11.1942		-	-	+	c<t<n
H200010261	2.61339	AK023769	0	Homo sapiens cDNA FLJ13707 fis, clone PLACE2000347			406.23	1061.64	0.0469502	-1.38592	-6.19602	0.00081428	0.000881888	-0.700952	-3.13373	0.0202284	0.0109381	0.684972	6	3.06229	0.0221598	0.0119503		8.66615	10.0521	9.3671		-	-	+	c<t<n
H200013123	1.14359	NM_032514	MAP1LC3A	Microtubule-associated protein 1 light chain 3 alpha			995.494	1138.43	0.0469685	-0.193564	-5.68577	0.00127663	0.00103061	-0.0844656	-2.4811	0.0477342	0.0251504	0.109099	6	2.2716	0.0635281	0.0329954		9.95927	10.1528	10.0437		-	-	+	c<t<n
H200007103	4.16718	AK024172	UBE2I	Ubiquitin-conjugating enzyme E2I (UBC9 homolog, yeast)			464.143	1934.17	0.0487985	-2.05907	-6.02435	0.000944247	0.00091813	-0.773421	-2.26284	0.0642964	0.0333728	1.28565	6	3.45016	0.0136303	0.00746084		8.85842	10.9175	9.63185		-	-	+	c<t<n
H200004613	2.82839	BC007078	MGC12518	Similar to ZINC FINGER PROTEIN 257 (BONE MARROW ZINC FINGER 4) (BMZF-4)			1712.58	4843.85	0.0493938	-1.49998	-5.68311	0.00127972	0.00103182	-0.626463	-2.37354	0.0552531	0.0289221	0.873517	6	2.46132	0.0490313	0.0258		10.742	12.2419	11.3684		-	-	+	c<t<n
H200007963	1.44322	AK024436	FLJ00026	Hypothetical protein FLJ00026			863.576	1246.33	0.0185536	-0.529295	-15.5616	4.45729e-06	0.000336162	0.14336	4.21487	0.00559293	0.00322647	0.672655	6	14.0117	8.24187e-06	0.000336162		9.75418	10.2835	9.61082		-	+	+	n>c>t
H200019825	1.56979	BC010155	MGC19604	Similar to RIKEN cDNA B230118G17 gene			1676.43	2631.64	0.0185536	-0.650573	-14.0727	8.03543e-06	0.000336162	0.258977	5.60198	0.00137836	0.00108013	0.90955	6	13.9945	8.30139e-06	0.000336162		10.7112	11.3617	10.4522		-	+	+	n>c>t
H200019843	1.362	NM_033262	SLC8A3	Solute carrier family 8 (sodium-calcium exchanger), member 3			589.205	802.501	0.0185536	-0.445732	-14.4564	6.86546e-06	0.000336162	0.0740414	2.40138	0.0531951	0.027863	0.519773	6	12.2479	1.80386e-05	0.00045033		9.20263	9.64836	9.12859		-	+	+	n>c>t
H200000350	1.65968	NM_001832	CLPS	Colipase, pancreatic			1543.23	2561.27	0.0257268	-0.730909	-10.5488	4.26753e-05	0.000543018	0.180647	2.60718	0.0402727	0.021317	0.911556	6	9.42383	8.11609e-05	0.000555077		10.5917	11.3226	10.4111		-	+	+	n>c>t
H200014463	2.47672	AK024979	0	Homo sapiens cDNA: FLJ21326 fis, clone COL02445			2018.55	4999.39	0.0280761	-1.30843	-6.61467	0.000574798	0.000809856	0.463697	2.34418	0.0575141	0.0300273	1.77213	6	8.95885	0.000108026	0.000557089		10.9791	12.2875	10.5154		-	+	+	n>c>t
H200018099	1.73779	AF130107	0	Homo sapiens clone FLB5448 PRO1433 mRNA, complete cds			1591.46	2765.62	0.0280761	-0.797251	-8.81082	0.000118646	0.00056436	0.191195	2.113	0.0790448	0.0407642	0.988447	6	7.75116	0.000242357	0.000698526		10.6361	11.4334	10.4449		-	+	+	n>c>t
H200004830	2.14471	NM_015437	DKFZP586N0819	DKFZP586N0819 protein			1900.05	4075.05	0.0342235	-1.10078	-6.96912	0.000433758	0.000755675	0.413095	2.61533	0.0398347	0.0210991	1.51388	6	7.92899	0.000213777	0.000691375		10.8918	11.9926	10.4787		-	+	+	n>c>t
H200015468	2.21746	AK057909	0	Homo sapiens cDNA FLJ25180 fis, clone CBR09247			2029.95	4501.34	0.0359629	-1.14891	-6.86392	0.000470986	0.000777976	0.430591	2.57248	0.0421941	0.0223047	1.5795	6	6.99599	0.000424803	0.000755675		10.9872	12.1361	10.5566		-	+	+	n>c>t
H200007258	1.463	AK056360	0	Homo sapiens cDNA FLJ31798 fis, clone NT2RI2009005			362.849	530.846	0.0406928	-0.548926	-4.73833	0.00319692	0.00200889	0.321952	2.77909	0.0320353	0.0171492	0.870878	6	6.87621	0.000466451	0.000775825		8.50322	9.05215	8.18127		-	+	+	n>c>t
H200015265	1.15317	AL137458	0	Homo sapiens mRNA; cDNA DKFZp434E2221 (from clone DKFZp434E2221)			313.006	360.949	0.0455352	-0.205608	-5.80393	0.0011474	0.000974311	0.0899358	2.53872	0.044157	0.0233116	0.295544	6	6.03687	0.000933999	0.00091813		8.29005	8.49565	8.20011		-	+	+	n>c>t
H200012884	1.60472	NM_032732	MGC10763	Hypothetical protein MGC10763			1858.61	2982.55	0.0458107	-0.68232	-5.92393	0.00103121	0.000925605	0.229802	1.99515	0.09305	0.0477109	0.912122	6	5.76717	0.00118593	0.000994404		10.86	11.5423	10.6302		-	+	+	n>c>t
H200010774	1.4361	AL137385	0	Homo sapiens mRNA; cDNA DKFZp434M1126 (from clone DKFZp434M1126)			759.714	1091.03	0.0467152	-0.522159	-5.51186	0.00149823	0.0011342	0.254525	2.68674	0.0362096	0.0193065	0.776684	6	5.93549	0.00102075	0.000925605		9.56931	10.0915	9.31479		-	+	+	n>c>t
H200014362	1.7133	NM_018519	PRO2266	Hypothetical protein PRO2266			610.048	1045.2	0.0469502	-0.776781	-3.87837	0.0081861	0.00457445	0.449479	2.2442	0.0659654	0.0341949	1.22626	6	6.12257	0.000867207	0.000903997		9.25278	10.0296	8.8033		-	+	+	n>c>t
H200003845	1.70809	NM_003344	UBE2H	Ubiquitin-conjugating enzyme E2H (UBC8 homolog, yeast)			1112.51	1900.27	0.0476574	-0.772388	-5.18045	0.00205344	0.00142986	0.434668	2.91534	0.0267934	0.0143814	1.20706	6	5.97015	0.000990093	0.000922103		10.1196	10.892	9.68494		-	+	+	n>c>t
H200004870	1.22011	AK056836	0	Homo sapiens cDNA FLJ32274 fis, clone PROST2000036			248.503	303.202	0.0486568	-0.287014	-5.49455	0.00152259	0.00113842	0.121019	2.31676	0.0597135	0.031135	0.408033	6	5.64994	0.00131904	0.0010511		7.95712	8.24413	7.8361		-	+	+	n>c>t
H200011947	2.00439	NM_003219	TERT	Telomerase reverse transcriptase			1093.79	2192.39	0.0487985	-1.00316	-4.52374	0.00400164	0.00241495	0.439854	1.98351	0.0945628	0.0484247	1.44302	6	5.84341	0.00110759	0.000955681		10.0951	11.0983	9.65527		-	+	+	n>c>t
H200002060	2.09696	AK021782	0	Homo sapiens cDNA FLJ11720 fis, clone HEMBA1005293			2577.3	5404.5	0.0490741	-1.0683	-5.04253	0.00235094	0.0015791	0.561539	2.65054	0.0380009	0.0201811	1.62984	6	5.78857	0.00116332	0.00098367		11.3316	12.3999	10.7701		-	+	+	n>c>t
H200017425	0.446026	NM_016080	LOC51031	CGI-150 protein			3636.05	1621.77	0.00411837	1.1648	29.1368	1.08299e-07	8.69041e-05	0.0736298	1.84181	0.11509	0.0582303	-1.09117	6	-19.3785	1.22265e-06	0.000320455		11.8282	10.6634	11.7545		+		-	n<c/t
H200000875	0.375375	NM_030752	TCP1	T-complex 1			1611.94	605.081	0.0185536	1.4136	18.7778	1.47299e-06	0.000320455	0.0995959	1.323	0.234018	0.110658	-1.314	6	-12.5785	1.54553e-05	0.000439508		10.6546	9.24098	10.555		+		-	n<c/t
H200003725	0.347448	NM_016106	RA410	Vesicle transport-related protein			2209.07	767.535	0.0185536	1.52513	14.484	6.78903e-06	0.000336162	-0.00438066	-0.0416027	0.968165	0.351379	-1.52951	6	-10.5217	4.3309e-05	0.000543018		11.1092	9.58409	11.1136		+		-	n<c/t
H200008470	0.518174	NM_002887	RARS	Arginyl-tRNA synthetase			1390.8	720.679	0.0185536	0.94849	13.8591	8.78643e-06	0.000336162	0.0195868	0.286198	0.784352	0.304352	-0.928903	6	-9.77511	6.59317e-05	0.000555077		10.4417	9.49321	10.4221		+		-	n<c/t
H200013832	0.605952	NM_002451	MTAP	Methylthioadenosine phosphorylase			797.509	483.253	0.0185536	0.722724	14.8606	5.84127e-06	0.000336162	0.0929203	1.91063	0.104617	0.0533011	-0.629803	6	-9.35614	8.45438e-05	0.000555077		9.63936	8.91663	9.54644		+		-	n<c/t
H200013915	0.378987	NM_005783	APACD	ATP binding protein associated with cell differentiation			1892.12	717.088	0.0185536	1.39978	14.694	6.24037e-06	0.000336162	-0.16902	-1.77426	0.126376	0.0634605	-1.5688	6	-11.8028	2.23507e-05	0.000478349		10.8858	9.48601	11.0548		+		-	n<c/t
H200020037	0.349878	AL139174	0	Human DNA sequence from clone RP1-145M24 on chromosome 11p12-14.1. Contains ESTs and GSSs. Contains			4191.11	1466.38	0.0185536	1.51508	14.5003	6.74466e-06	0.000336162	-0.169764	-1.62476	0.15534	0.0765206	-1.68484	6	-11.5219	2.56884e-05	0.000478349		12.0331	10.518	12.2029		+		-	n<c/t
H200006856	0.334375	NM_006265	RAD21	RAD21 homolog (S. pombe)			1092.76	365.391	0.0202524	1.58046	13.184	1.17574e-05	0.00038182	0.111421	0.929462	0.388515	0.17349	-1.46904	6	-9.1326	9.69333e-05	0.000555077		10.0938	8.5133	9.98234		+		-	n<c/t
H200020777	0.410719	AK056496	0	Homo sapiens cDNA FLJ31934 fis, clone NT2RP7006374			1494.81	613.948	0.0242863	1.28378	12.5194	1.58836e-05	0.000439508	0.133048	1.29749	0.242111	0.114015	-1.15073	6	-8.92151	0.000110597	0.000557089		10.5457	9.26197	10.4127		+		-	n<c/t
H200000663	0.344027	NM_002085	GPX4	Glutathione peroxidase 4 (phospholipid hydroperoxidase)			2021.19	695.346	0.0244664	1.5394	12.1924	1.85195e-05	0.00045033	0.171367	1.35726	0.223529	0.106262	-1.36804	6	-8.12603	0.000186542	0.000684652		10.981	9.44159	10.8096		+		-	n<c/t
H200001624	0.478428	NM_005006	NDUFS1	NADH dehydrogenase (ubiquinone) Fe-S protein 1 (75kD) (NADH-coenzyme Q reductase)			1660.22	794.297	0.0244664	1.06362	12.0344	1.99739e-05	0.000471411	0.139616	1.57969	0.165259	0.0809102	-0.924009	6	-7.54413	0.000281347	0.000698526		10.6972	9.63353	10.5575		+		-	n<c/t
H200006639	0.338232	NM_006430	CCT4	Chaperonin containing TCP1, subunit 4 (delta)			2295.25	776.326	0.0244664	1.56391	11.4804	2.6229e-05	0.000478349	0.0610224	0.447954	0.669907	0.27095	-1.50289	6	-8.17907	0.00017991	0.000684652		11.1644	9.60052	11.1034		+		-	n<c/t
H200009876	0.294266	NM_004280	EEF1E1	Eukaryotic translation elongation factor 1 epsilon 1			2024.91	595.863	0.0244664	1.76481	11.7478	2.29631e-05	0.000478349	1.65943e-05	0.000110463	0.999915	0.359006	-1.76479	6	-8.45465	0.000149538	0.000628252		10.9836	9.21884	10.9836		+		-	n<c/t
H200011463	0.193736	NM_001568	EIF3S6	Eukaryotic translation initiation factor 3, subunit 6 (48kD)			2999.58	581.127	0.0244664	2.36784	10.9459	3.45184e-05	0.000512947	-0.266776	-1.23324	0.263607	0.122769	-2.63461	6	-9.07307	0.000100578	0.000555077		11.5505	9.18271	11.8173		+		-	n<c/t
H200017454	0.334795	NM_014342	MTCH2	Mitochondrial carrier homolog 2			4796.19	1605.74	0.0244664	1.57865	11.5256	2.56412e-05	0.000478349	0.106213	0.775454	0.467524	0.203451	-1.47243	6	-7.80748	0.000232854	0.000698526		12.2277	10.649	12.1215		+		-	n<c/t
H200004461	0.393355	NM_014171	CRIPT	Postsynaptic protein CRIPT			2298.45	904.107	0.0253324	1.34609	10.9065	3.52416e-05	0.000514172	-0.0926405	-0.750604	0.48128	0.208195	-1.43874	6	-8.68879	0.000128316	0.000581732		11.1664	9.82035	11.2591		+		-	n<c/t
H200006803	0.544195	NM_001284	AP3S1	Adaptor-related protein complex 3, sigma 1 subunit			1500.56	816.599	0.0253324	0.877805	11.0004	3.35467e-05	0.000512947	0.076985	0.964755	0.371925	0.167105	-0.80082	6	-7.49709	0.000291186	0.000698526		10.5513	9.67348	10.4743		+		-	n<c/t
H200004105	0.475929	NM_006554	MTX2	Metaxin 2			795.62	378.659	0.0264462	1.07118	10.7924	3.74362e-05	0.000527027	0.0438772	0.442074	0.673924	0.271831	-1.0273	6	-7.65377	0.000259867	0.000698526		9.63594	8.56475	9.59206		+		-	n<c/t
H200006840	0.321083	NM_003352	UBL1	Ubiquitin-like 1 (sentrin)			2640.68	847.879	0.0264462	1.63898	10.4703	4.45416e-05	0.00054988	0.0493472	0.315244	0.763252	0.299057	-1.58963	6	-8.46479	0.000148539	0.000627339		11.3667	9.72771	11.3173		+		-	n<c/t
H200008637	0.275963	NM_032315	MGC4399	Hypothetical protein MGC4399			2887.97	796.974	0.0264462	1.85745	10.6334	4.07642e-05	0.000536247	-0.0481577	-0.275691	0.792035	0.305642	-1.90561	6	-8.08442	0.000191943	0.000684652		11.4958	9.63839	11.544		+		-	n<c/t
H200013986	0.294096	NM_006636	MTHFD2	Methylene tetrahydrofolate dehydrogenase (NAD+ dependent), methenyltetrahydrofolate cyclohydrolase			2941.4	865.055	0.0264462	1.76564	9.45031	7.98803e-05	0.000555077	0.0638746	0.341879	0.744099	0.293676	-1.70177	6	-9.10843	9.83943e-05	0.000555077		11.5223	9.75665	11.4584		+		-	n<c/t
H200020789	0.500187	AK056277	0	Homo sapiens cDNA FLJ31715 fis, clone NT2RI2006553			3419.07	1710.18	0.0264462	0.99946	10.6352	4.07258e-05	0.000536247	-0.00838998	-0.0892772	0.931767	0.343609	-1.00785	6	-8.06495	0.000194531	0.000684652		11.7394	10.7399	11.7478		+		-	n<c/t
H200001024	0.536304	NM_015535	DKFZP564A2416	DKFZP564A2416 protein			1756.37	941.951	0.0274991	0.898877	10.5303	4.31077e-05	0.000543018	0.0519659	0.608775	0.564994	0.237744	-0.846911	6	-7.11956	0.000386248	0.000728196		10.7784	9.87951	10.7264		+		-	n<c/t
H200000536	0.316123	NM_003418	ZNF9	Zinc finger protein 9 (a cellular retroviral nucleic acid binding protein)			2182.75	690.017	0.0280761	1.66144	9.00172	0.000105158	0.000555077	0.0172233	0.0933159	0.928691	0.342947	-1.64422	6	-6.73294	0.000522575	0.000792969		11.0919	9.43049	11.0747		+		-	n<c/t
H200000690	0.321122	NM_006196	PCBP1	Poly(rC) binding protein 1			6630.12	2129.08	0.0280761	1.63881	9.30054	8.74449e-05	0.000555077	0.262798	1.49143	0.186445	0.0906189	-1.37601	6	-5.95403	0.00100421	0.000925605		12.6948	11.056	12.432		+		-	n<c/t
H200001010	0.441232	NM_003720	DSCR2	Down syndrome critical region gene 2			2605.81	1149.77	0.0280761	1.18039	10.2724	4.96797e-05	0.000555077	-0.0553459	-0.481651	0.647117	0.263592	-1.23574	6	-7.88006	0.000221234	0.000691375		11.3475	10.1671	11.4029		+		-	n<c/t
H200001020	0.416618	NM_018106	FLJ10479	Hypothetical protein FLJ10479			1945.88	810.69	0.0280761	1.2632	9.05216	0.000101896	0.000555077	0.130485	0.935059	0.385846	0.172587	-1.13272	6	-5.90542	0.00104822	0.000931277		10.9262	9.66301	10.7957		+		-	n<c/t
H200001075	0.251357	NM_005003	NDUFAB1	NADH dehydrogenase (ubiquinone) 1, alpha/beta subcomplex, 1 (8kD, SDAP)			5989.52	1505.51	0.0280761	1.99219	9.09801	9.90321e-05	0.000555077	0.130572	0.5963	0.572769	0.240259	-1.86162	6	-6.55925	0.000601313	0.000817832		12.5482	10.556	12.4177		+		-	n<c/t
H200001324	0.394613	NM_015530	DKFZP434D156	DKFZP434D156 protein			1759.65	694.38	0.0280761	1.34149	9.19625	9.32036e-05	0.000555077	0.118992	0.815719	0.445827	0.1956	-1.2225	6	-6.26815	0.000765877	0.000864024		10.7811	9.43958	10.6621		+		-	n<c/t
H200001612	0.621687	AJ272196	HSA272196	Hypothetical protein, clone 2746033			1891.4	1175.86	0.0280761	0.685739	10.3265	4.82089e-05	0.000555077	-0.0133941	-0.201701	0.846815	0.320681	-0.699133	6	-7.54659	0.000280844	0.000698526		10.8852	10.1995	10.8986		+		-	n<c/t
H200002154	0.354544	NM_006330	LYPLA1	Lysophospholipase I			1559.98	553.083	0.0280761	1.49596	9.09164	9.94247e-05	0.000555077	-0.00103811	-0.00630905	0.995171	0.358087	-1.497	6	-6.56313	0.000599412	0.000817832		10.6073	9.11135	10.6084		+		-	n<c/t
H200002191	0.705937	NM_016626	LOC51320	Hypothetical protein			489.508	345.562	0.0280761	0.502389	9.43392	8.06703e-05	0.000555077	0.0411326	0.772392	0.469205	0.20385	-0.461257	6	-6.24309	0.000782313	0.000873107		8.93519	8.4328	8.89406		+		-	n<c/t
H200002764	0.30842	NM_004786	TXNL	Thioredoxin-like, 32kD			2157.72	665.484	0.0280761	1.69703	9.74629	6.70484e-05	0.000555077	0.14038	0.806225	0.450877	0.197276	-1.55665	6	-7.4602	0.000299179	0.000698526		11.0753	9.37826	10.9349		+		-	n<c/t
H200003788	0.643222	NM_016059	PPIL1	Peptidylprolyl isomerase (cyclophilin)-like 1			1090.74	701.591	0.0280761	0.636611	9.204	9.27607e-05	0.000555077	-0.0118319	-0.171064	0.869797	0.327193	-0.648443	6	-6.86242	0.00047154	0.000777976		10.0911	9.45449	10.1029		+		-	n<c/t
H200004099	0.515691	NM_014222	NDUFA8	NADH dehydrogenase (ubiquinone) 1 alpha subcomplex, 8 (19kD, PGIV)			999.062	515.208	0.0280761	0.95542	8.88927	0.000112875	0.000557089	0.190173	1.76938	0.127234	0.0638513	-0.765247	6	-6.74739	0.000516576	0.000792969		9.96443	9.00901	9.77426		+		-	n<c/t
H200005528	0.434198	NM_000532	PCCB	Propionyl Coenzyme A carboxylase, beta polypeptide			935.785	406.316	0.0280761	1.20357	9.47361	7.8773e-05	0.000555077	-0.00721641	-0.0568019	0.956547	0.348852	-1.21079	6	-6.84769	0.00047705	0.000778951		9.87003	8.66646	9.87725		+		-	n<c/t
H200005745	0.577646	NM_016630	ACP33	Acid cluster protein 33			781.105	451.202	0.0280761	0.791744	9.45066	7.98637e-05	0.000555077	0.157186	1.87626	0.109723	0.0556553	-0.634557	6	-6.01092	0.000955378	0.00091813		9.60937	8.81763	9.45219		+		-	n<c/t
H200005887	0.345699	NM_000795	DRD2	Dopamine receptor D2			3674.27	1270.19	0.0280761	1.53241	9.10536	9.85821e-05	0.000555077	-0.0454346	-0.269965	0.796232	0.306573	-1.57785	6	-7.03483	0.000412227	0.000746704		11.8432	10.3108	11.8887		+		-	n<c/t
H200005942	0.431211	NM_006826	YWHAQ	Tyrosine 3-monooxygenase/tryptophan 5-monooxygenase activation protein, theta polypeptide			1265.92	545.877	0.0280761	1.21353	9.50192	7.74509e-05	0.000555077	0.223001	1.74609	0.1314	0.0657364	-0.990534	6	-5.53588	0.00146516	0.00112111		10.306	9.09243	10.083		+		-	n<c/t
H200006009	0.518854	NM_002097	GTF3A	General transcription factor IIIA			1027.51	533.13	0.0280761	0.946599	9.05996	0.000101402	0.000555077	0.0336992	0.322537	0.757989	0.297867	-0.9129	6	-6.29338	0.000749733	0.000857009		10.0049	9.05834	9.97124		+		-	n<c/t
H200006030	0.421687	NM_006708	GLO1	Glyoxalase I			4477.77	1888.22	0.0280761	1.24576	9.81819	6.43024e-05	0.000555077	0.0463036	0.364933	0.72768	0.288642	-1.19945	6	-6.93862	0.000444194	0.00076163		12.1286	10.8828	12.0823		+		-	n<c/t
H200006735	0.439904	NM_013232	PDCD6	Programmed cell death 6			1373.27	604.105	0.0280761	1.18474	9.59404	7.33243e-05	0.000555077	0.00577601	0.0467742	0.964211	0.350261	-1.17896	6	-7.36425	0.000321181	0.000699201		10.4234	9.23866	10.4176		+		-	n<c/t
H200006819	0.606991	NM_000895	LTA4H	Leukotriene A4 hydrolase			1007.78	611.715	0.0280761	0.720254	9.31211	8.68318e-05	0.000555077	0.0385304	0.498157	0.636104	0.260394	-0.681724	6	-6.49324	0.000634745	0.000825222		9.97697	9.25672	9.93844		+		-	n<c/t
H200006976	0.393417	NM_002795	PSMB3	Proteasome (prosome, macropain) subunit, beta type, 3			5975.71	2350.94	0.0280761	1.34587	10.2392	5.06077e-05	0.000555077	0.155913	1.18617	0.280392	0.129683	-1.18996	6	-7.19878	0.000363651	0.000713245		12.5449	11.199	12.389		+		-	n<c/t
H200008526	0.35034	NM_002787	PSMA2	Proteasome (prosome, macropain) subunit, alpha type, 2			2826.58	990.263	0.0280761	1.51317	9.03253	0.000103152	0.000555077	0.046528	0.277738	0.790536	0.305422	-1.46664	6	-6.89509	0.000459586	0.000773151		11.4648	9.95167	11.4183		+		-	n<c/t
H200010429	0.341673	NM_006409	ARPC1A	Actin related protein 2/3 complex, subunit 1A (41 kD)			1106.6	378.094	0.0280761	1.54931	9.38925	8.2869e-05	0.000555077	0.268434	1.62678	0.154908	0.0763546	-1.28088	6	-5.80783	0.00114339	0.000974005		10.1119	8.5626	9.84348		+		-	n<c/t
H200012483	0.419444	NM_012247	SPS	Selenium donor protein			2022.15	848.179	0.0280761	1.25345	9.95017	5.9593e-05	0.000555077	0.161628	1.28304	0.246808	0.115954	-1.09182	6	-6.53748	0.00061211	0.000819859		10.9817	9.72822	10.82		+		-	n<c/t
H200013498	0.445738	NM_003011	SET	SET translocation (myeloid leukemia-associated)			1083.51	482.962	0.0280761	1.16573	9.71577	6.82551e-05	0.000555077	0.0357437	0.297905	0.775822	0.301922	-1.12999	6	-7.07166	0.000400696	0.00073243		10.0815	8.91576	10.0458		+		-	n<c/t
H200014298	0.250771	NM_018979	PRKWNK1	Protein kinase, lysine deficient 1			11142.3	2794.17	0.0280761	1.99556	9.76552	6.63009e-05	0.000555077	0.348957	1.70767	0.138565	0.0688915	-1.6466	6	-6.31489	0.000736274	0.000848719		13.4438	11.4482	13.0948		+		-	n<c/t
H200014550	0.590327	AC004221	0	Homo sapiens DNA from chromosome 19, cosmid R29144 (LLNLR-252D12) and overlapping PCR product, compl			5747.95	3393.17	0.0280761	0.760415	9.74542	6.70823e-05	0.000555077	0.093178	1.19416	0.277478	0.128641	-0.667236	6	-6.06171	0.000914053	0.000913531		12.4888	11.7284	12.3957		+		-	n<c/t
H200016319	0.206284	NM_001005	RPS3	Ribosomal protein S3			4821.27	994.552	0.0280761	2.27729	9.25981	8.96437e-05	0.000555077	0.34216	1.39127	0.213538	0.102423	-1.93513	6	-7.33758	0.000327623	0.000699201		12.2352	9.9579	11.893		+		-	n<c/t
H200016972	0.303559	NM_030969	MGC1223	Hypothetical protein MGC1223			3382.73	1026.86	0.0280761	1.71995	9.20071	9.29486e-05	0.000555077	0.239384	1.28056	0.247619	0.116268	-1.48056	6	-6.79082	0.000499017	0.000783628		11.724	10.004	11.4846		+		-	n<c/t
H200019846	0.422011	AK057120	HMG1	High-mobility group (nonhistone chromosomal) protein 1			916.76	386.883	0.0280761	1.24465	9.39024	8.28199e-05	0.000555077	0.0547917	0.413376	0.693699	0.27752	-1.18986	6	-6.61544	0.000574437	0.000809856		9.8404	8.59575	9.78561		+		-	n<c/t
H200020035	0.702227	AL031663	C20orf171	Chromosome 20 open reading frame 171			700.458	491.88	0.0280761	0.509991	9.48961	7.80227e-05	0.000555077	0.0895444	1.66619	0.146726	0.0726339	-0.420446	6	-5.66568	0.00130022	0.00104127		9.45215	8.94216	9.36261		+		-	n<c/t
H200020136	0.369827	BC013040	0	Homo sapiens, clone IMAGE:3542171, mRNA, partial cds			1791.67	662.608	0.0280761	1.43508	9.14673	9.60907e-05	0.000555077	0.0128864	0.0821339	0.937212	0.344193	-1.42219	6	-6.62887	0.000568218	0.000809856		10.8071	9.37201	10.7942		+		-	n<c/t
H200004604	0.455925	NM_005722	ACTR2	ARP2 actin-related protein 2 homolog (yeast)			1525.22	695.384	0.0284829	1.13313	8.91149	0.0001113	0.000557089	0.0694138	0.545903	0.60482	0.250641	-1.06372	6	-6.622	0.00057139	0.000809856		10.5748	9.44167	10.5054		+		-	n<c/t
H200006061	0.395321	NM_001660	ARF4	ADP-ribosylation factor 4			1731.32	684.428	0.0284829	1.3389	8.92474	0.000110372	0.000557089	-0.00707237	-0.0471423	0.96393	0.350261	-1.34598	6	-6.70183	0.000535763	0.000797231		10.7577	9.41875	10.7647		+		-	n<c/t
H200012396	0.407118	NM_015084	MRPS27	Mitochondrial ribosomal protein S27			1507.54	613.747	0.0284829	1.29648	8.92238	0.000110536	0.000557089	0.241105	1.65928	0.148129	0.0732383	-1.05538	6	-5.36017	0.00172783	0.00125134		10.558	9.2615	10.3169		+		-	n<c/t
H200015476	0.564362	BC005066	0	Homo sapiens, clone IMAGE:3347954, mRNA, partial cds			2668.64	1506.08	0.0284829	0.825308	8.855	0.000115355	0.000558507	0.180163	1.93303	0.101418	0.0518028	-0.645145	6	-4.99798	0.00245727	0.00162826		11.3819	10.5566	11.2017		+		-	n<c/t
H200008863	0.29573	NM_032547	HRIHFB2072	Short coiled-coil protein			2279.57	674.136	0.0285814	1.75765	8.72508	0.000125348	0.000571505	-0.193565	-0.960872	0.373723	0.167538	-1.95121	6	-7.24946	0.000349991	0.000712814		11.1545	9.3969	11.3481		+		-	n<c/t
H200009627	0.600321	NM_032117	GAJ	GAJ protein			551.3	330.957	0.0285814	0.736193	8.88527	0.000113161	0.000557089	0.104443	1.26054	0.254277	0.119045	-0.63175	6	-5.48489	0.00153638	0.00114684		9.10669	8.3705	9.00225		+		-	n<c/t
H200007138	0.277192	NM_006936	SMT3H1	SMT3 suppressor of mif two 3 homolog 1 (yeast)			3238.1	897.575	0.0288134	1.85104	8.78091	0.000120936	0.000567512	-0.151928	-0.720712	0.498192	0.213782	-2.00297	6	-7.0056	0.000421651	0.000755675		11.6609	9.80989	11.8129		+		-	n<c/t
H200007139	0.40432	NM_001237	CCNA2	Cyclin A2			2038.85	824.348	0.0293571	1.30643	7.98285	0.000205901	0.000691375	0.0181544	0.110931	0.915289	0.339561	-1.28828	6	-7.44536	0.000302466	0.000698526		10.9935	9.68711	10.9754		+		-	n<c/t
H200008558	0.417698	M90355	BTF3L2	Basic transcription factor 3, like 2			686.877	286.907	0.0297307	1.25947	8.64369	0.000132118	0.000590743	-0.0481204	-0.330249	0.752438	0.296266	-1.30759	6	-6.84356	0.000478605	0.000778951		9.42391	8.16444	9.47203		+		-	n<c/t
H200002067	0.298406	NM_003795	SNX3	Sorting nexin 3			2589.15	772.619	0.030207	1.74465	8.6391	0.000132512	0.000590743	-0.116521	-0.576983	0.584933	0.244722	-1.86117	6	-6.71697	0.000529299	0.000795293		11.3383	9.59361	11.4548		+		-	n<c/t
H200006837	0.459757	NM_031266	HNRPAB	Heterogeneous nuclear ribonucleoprotein A/B			3181.61	1462.77	0.0317016	1.12106	8.60001	0.000135925	0.000599299	0.219872	1.68672	0.142631	0.0708251	-0.901183	6	-5.53162	0.00147096	0.00112309		11.6355	10.5145	11.4157		+		-	n<c/t
H200014311	0.49008	AK057889	TCEB1	Transcription elongation factor B (SIII), polypeptide 1 (15kD, elongin C)			680.317	333.41	0.0324779	1.02891	8.2925	0.000166618	0.000675088	-0.192233	-1.5493	0.172283	0.0841948	-1.22114	6	-7.16659	0.000372645	0.000713245		9.41006	8.38115	9.6023		+		-	n<c/t
H200009120	0.590814	AK025304	0	Homo sapiens cDNA: FLJ21651 fis, clone COL08540			943.565	557.471	0.0324791	0.759225	8.32688	0.000162816	0.000673529	-0.112671	-1.23573	0.262742	0.122437	-0.871896	6	-6.99777	0.000424216	0.000755675		9.88198	9.12275	9.99465		+		-	n<c/t
H200001486	0.271351	NM_002814	PSMD10	Proteasome (prosome, macropain) 26S subunit, non-ATPase, 10			4303.64	1167.8	0.0330858	1.88177	8.34039	0.00016135	0.000673529	-0.192545	-0.853399	0.426189	0.188115	-2.07431	6	-6.73512	0.000521665	0.000792969		12.0713	10.1896	12.2639		+		-	n<c/t
H200007952	0.314976	AK055809	0	Homo sapiens cDNA FLJ31247 fis, clone KIDNE2005296, weakly similar to ACTIN, CYTOPLASMIC 1			3265.66	1028.6	0.0343698	1.66669	8.28932	0.000166975	0.000675088	0.140513	0.698849	0.510813	0.218461	-1.52617	6	-5.98095	0.000980759	0.000920244		11.6732	10.0065	11.5326		+		-	n<c/t
H200002793	0.620337	NM_005834	TIMM17B	Translocase of inner mitochondrial membrane 17 homolog B (yeast)			571.158	354.31	0.0348588	0.688875	7.44529	0.000302481	0.000698526	0.00183357	0.0198171	0.984832	0.355619	-0.687041	6	-6.80465	0.000493569	0.000781188		9.15775	8.46887	9.15591		+		-	n<c/t
H200006125	0.448877	NM_000026	ADSL	Adenylosuccinate lyase			1591.97	714.599	0.0348588	1.15561	8.1381	0.000185009	0.000684652	0.125665	0.884967	0.410234	0.182276	-1.02994	6	-5.55399	0.00144076	0.00110847		10.6366	9.48099	10.5109		+		-	n<c/t
H200007118	0.544906	NM_006645	SDCCAG28	Serologically defined colon cancer antigen 28			1034.87	563.906	0.0348588	0.875922	8.27055	0.000169099	0.000675088	0.0277666	0.262176	0.801955	0.307907	-0.848155	6	-5.79147	0.00116029	0.000982267		10.0152	9.13931	9.98746		+		-	n<c/t
H200007145	0.809261	NM_001768	CD8A	CD8 antigen, alpha polypeptide (p32)			451.53	365.405	0.0348588	0.305323	8.01866	0.000200851	0.000690662	0.072629	1.90744	0.10508	0.053503	-0.232694	6	-4.33977	0.0048765	0.00286676		8.81868	8.51335	8.74605		+		-	n<c/t
H200008596	0.295944	BC010282	LRPPRC	Leucine-rich PPR-motif containing			4641.44	1373.61	0.0348588	1.75661	8.12159	0.00018711	0.000684652	0.191633	0.886008	0.409715	0.182247	-1.56497	6	-5.40167	0.00166127	0.0012117		12.1804	10.4238	11.9887		+		-	n<c/t
H200017509	0.571853	NM_014819	KIAA0438	KIAA0438 gene product			1998.28	1142.72	0.0348588	0.806283	8.14117	0.00018462	0.000684652	0.0631933	0.638073	0.546991	0.231748	-0.74309	6	-5.45528	0.00157955	0.00117041		10.9645	10.1583	10.9013		+		-	n<c/t
H200017742	0.403879	NM_018509	PRO1855	Hypothetical protein PRO1855			1991.96	804.51	0.0348588	1.308	8.06571	0.00019443	0.000684652	0.305157	1.88173	0.108894	0.0553048	-1.00285	6	-4.54084	0.00392975	0.00238353		10.96	9.65197	10.6548		+		-	n<c/t
H200017816	0.352539	NM_013234	M9	Muscle specific gene			2189.52	771.892	0.0348588	1.50414	8.20127	0.000177214	0.000684652	0.242121	1.32015	0.23491	0.110982	-1.26202	6	-5.50567	0.00150689	0.00113646		11.0964	9.59226	10.8543		+		-	n<c/t
H200018749	0.399699	AL512726	0	Homo sapiens mRNA; cDNA DKFZp547N032 (from clone DKFZp547N032)			9079.73	3629.16	0.0348588	1.32301	7.99024	0.000204848	0.000691375	0.0379449	0.229165	0.826352	0.315163	-1.28507	6	-6.31552	0.000735883	0.000848719		13.1484	11.8254	13.1105		+		-	n<c/t
H200002205	0.419749	NM_006109	SKB1	SKB1 homolog (S. pombe)			1777.28	746.014	0.0351768	1.2524	8.07424	0.000193291	0.000684652	0.0311791	0.201012	0.84733	0.320725	-1.22122	6	-5.73487	0.00122101	0.00100492		10.7955	9.54306	10.7643		+		-	n<c/t
H200000039	0.407506	NM_004905	KIAA0106	Anti-oxidant protein 2 (non-selenium glutathione peroxidase, acidic calcium-independent phospholipas			9502.97	3872.51	0.0352086	1.29511	8.01469	0.000201403	0.000690662	0.199897	1.23705	0.262286	0.122321	-1.09521	6	-4.94902	0.00258048	0.00169451		13.2142	11.9191	13.0143		+		-	n<c/t
H200020414	0.592403	BC009702	0	Homo sapiens, Similar to RIKEN cDNA 1810055D05 gene, clone MGC:9296 IMAGE:3892297, mRNA, complete cd			731.036	433.068	0.0352086	0.755349	8.02998	0.000199284	0.000690662	-0.039377	-0.41861	0.690072	0.276458	-0.794726	6	-6.04866	0.000924474	0.000914621		9.5138	8.75845	9.55317		+		-	n<c/t
H200001233	0.429901	AF130110	CCT2	Chaperonin containing TCP1, subunit 2 (beta)			1162.98	499.966	0.035315	1.21792	7.66058	0.000258595	0.000698526	-0.0160343	-0.100854	0.922952	0.341456	-1.23396	6	-5.99977	0.000964725	0.000920244		10.1836	8.96569	10.1996		+		-	n<c/t
H200001245	0.480928	NM_007285	GABARAPL2	GABA(A) receptor-associated protein-like 2			1619.54	778.881	0.035315	1.05611	7.73696	0.000244824	0.000698526	0.072915	0.53417	0.612426	0.252798	-0.983191	6	-5.45199	0.00158442	0.00117042		10.6614	9.60526	10.5884		+		-	n<c/t
H200004293	0.556202	NM_002916	RFC4	Replication factor C (activator 1) 4 (37kD)			1228.14	683.093	0.035315	0.84632	6.61366	0.00057527	0.000809856	-0.214704	-1.67783	0.14439	0.0716101	-1.06102	6	-7.3863	0.000315965	0.000699201		10.2623	9.41594	10.477		+		-	n<c/t
H200006289	0.300493	NM_004092	ECHS1	Enoyl Coenzyme A hydratase, short chain, 1, mitochondrial			4038.68	1213.6	0.035315	1.7346	6.98599	0.00042811	0.000755675	0.0815356	0.32838	0.753782	0.296607	-1.65306	6	-6.62673	0.000569205	0.000809856		11.9797	10.2451	11.8981		+		-	n<c/t
H200006926	0.256104	NM_006870	DSTN	Destrin (actin depolymerizing factor)			4617.99	1182.68	0.035315	1.9652	6.90383	0.000456448	0.000769485	0.109476	0.384593	0.713801	0.283839	-1.85572	6	-6.51923	0.000621332	0.000819859		12.173	10.2078	12.0636		+		-	n<c/t
H200007005	0.474008	NM_001889	CRYZ	Crystallin, zeta (quinone reductase)			1201.56	569.548	0.035315	1.07702	7.24185	0.000352003	0.000713245	-0.133545	-0.897957	0.4038	0.179815	-1.21056	6	-6.92202	0.000449992	0.000766336		10.2307	9.15367	10.3642		+		-	n<c/t
H200007770	0.699296	NM_002857	PXF	Peroxisomal farnesylated protein			580.593	406.007	0.035315	0.516024	7.88653	0.000220231	0.000691375	-0.033468	-0.511501	0.627273	0.257997	-0.549492	6	-6.21404	0.000801866	0.000877935		9.18138	8.66536	9.21485		+		-	n<c/t
H200012210	0.372158	NM_016091	HSPC021	EIEF associated protein HSPC021			2085.69	776.208	0.035315	1.42601	6.93838	0.000444274	0.00076163	0.102739	0.499888	0.634954	0.26009	-1.32327	6	-6.4385	0.000664095	0.00083393		11.0263	9.6003	10.9236		+		-	n<c/t
H200012944	0.299416	NM_006294	UQCRB	Ubiquinol-cytochrome c reductase binding protein			5921.26	1772.92	0.035315	1.73978	7.91817	0.000215401	0.000691375	0.290977	1.32431	0.233609	0.11053	-1.4488	6	-4.91241	0.00267717	0.00174101		12.5317	10.7919	12.2407		+		-	n<c/t
H200013580	0.407378	NM_000183	HADHB	Hydroxyacyl-Coenzyme A dehydrogenase/3-ketoacyl-Coenzyme A thiolase/enoyl-Coenzyme A hydratase (trif			1332.87	542.981	0.035315	1.29556	7.81706	0.00023128	0.000698526	0.00244523	0.0147539	0.988707	0.356309	-1.29311	6	-5.67279	0.0012918	0.00103557		10.3803	9.08476	10.3779		+		-	n<c/t
H200014607	0.370879	NM_005433	YES1	V-yes-1 Yamaguchi sarcoma viral oncogene homolog 1			1738.77	644.874	0.035315	1.43098	7.93155	0.000213394	0.000691375	0.179061	0.992492	0.359281	0.161877	-1.25192	6	-5.11991	0.00217842	0.00149296		10.7639	9.33287	10.5848		+		-	n<c/t
H200017517	0.32475	NM_015959	LOC51075	CGI-31 protein			5925.24	1924.22	0.035315	1.6226	7.57297	0.000275505	0.000698526	0.347651	1.62255	0.155812	0.0766588	-1.27495	6	-5.84565	0.00110539	0.000955681		12.5327	10.9101	12.185		+		-	n<c/t
H200017779	0.332233	AF103803	H41	Hypothetical protein			1613.86	536.177	0.035315	1.58973	7.54111	0.000281967	0.000698526	0.202835	0.962175	0.373119	0.167469	-1.3869	6	-5.84413	0.00110688	0.000955681		10.6563	9.06657	10.4535		+		-	n<c/t
H200020776	0.301737	AK056505	0	Homo sapiens cDNA FLJ31943 fis, clone NT2RP7006853			1534.7	463.077	0.035315	1.72864	7.58127	0.00027385	0.000698526	-0.0282393	-0.123849	0.90548	0.337169	-1.75687	6	-6.08388	0.000896657	0.000906595		10.5837	8.85511	10.612		+		-	n<c/t
H200003885	0.37618	NM_002064	GLRX	Glutaredoxin (thioltransferase)			1952.62	734.536	0.0356518	1.4105	7.69869	0.000251616	0.000698526	0.0185485	0.10124	0.922659	0.341456	-1.39196	6	-5.52123	0.00148522	0.00112732		10.9312	9.52069	10.9126		+		-	n<c/t
H200010513	0.188769	NM_002715	PPP2CA	Protein phosphatase 2 (formerly 2A), catalytic subunit, alpha isoform			4969.3	938.051	0.0356518	2.4053	7.56392	0.000277323	0.000698526	0.0480529	0.151111	0.884841	0.331545	-2.35725	6	-5.90319	0.0010503	0.000931277		12.2788	9.87352	12.2308		+		-	n<c/t
H200014514	0.332898	NM_018702	ADAR3	Double-stranded RNA specific adenosine deaminase			2978.64	991.583	0.0357491	1.58685	7.63533	0.000263343	0.000698526	0.398607	1.91795	0.103559	0.0528295	-1.18824	6	-4.39134	0.00461128	0.00272281		11.5404	9.95359	11.1418		+		-	n<c/t
H200001004	0.520866	NM_024057	MGC5585	Hypothetical protein MGC5585			816.09	425.073	0.0358398	0.941017	7.52213	0.000285899	0.000698526	-0.0709075	-0.566808	0.591401	0.2464	-1.01192	6	-6.03046	0.000939228	0.00091813		9.67258	8.73157	9.74349		+		-	n<c/t
H200019226	0.633133	NM_032680	MGC4266	Hypothetical protein MGC4266			2991.04	1893.73	0.0358398	0.659419	7.48595	0.000293572	0.000698526	0.164932	1.87236	0.110317	0.0559212	-0.494487	6	-4.06718	0.00659681	0.00375431		11.5464	10.887	11.3815		+		-	n<c/t
H200020859	0.444557	AK055566	0	Homo sapiens cDNA FLJ31004 fis, clone HLUNG2000063, highly similar to Homo sapiens ancient ubiquitou			6063.19	2695.44	0.0358398	1.16956	7.55824	0.00027847	0.000698526	0.0528378	0.341463	0.744396	0.293676	-1.11672	6	-5.70256	0.00125728	0.00101909		12.5659	11.3963	12.513		+		-	n<c/t
H200008238	0.435435	NM_014579	ZIP2	Zinc transporter			3687.62	1605.72	0.0359563	1.19947	7.51013	0.000288419	0.000698526	-0.0167078	-0.104611	0.920094	0.34087	-1.21618	6	-5.8145	0.00113658	0.000970262		11.8485	10.649	11.8652		+		-	n<c/t
H200000138	0.568192	NM_022577	PDC	Phosducin			672.41	382.058	0.0359629	0.815549	6.46157	0.000651536	0.000829877	-0.0534272	-0.423302	0.686828	0.275709	-0.868977	6	-6.71276	0.000531085	0.000795293		9.3932	8.57765	9.44662		+		-	n<c/t
H200000316	0.511082	NM_000670	ADH4	Alcohol dehydrogenase 4 (class II), pi polypeptide			556.222	284.275	0.0359629	0.968373	7.34068	0.000326866	0.000699201	-0.0503426	-0.381618	0.715894	0.28453	-1.01872	6	-5.84484	0.00110618	0.000955681		9.11952	8.15114	9.16986		+		-	n<c/t
H200000423	0.357156	NM_002947	RPA3	Replication protein A3 (14kD)			2646.43	945.187	0.0359629	1.48537	7.40439	0.000311758	0.000699201	0.126056	0.628371	0.552913	0.233701	-1.35932	6	-5.15511	0.00210475	0.00145724		11.3698	9.88446	11.2438		+		-	n<c/t
H200001082	0.508426	AK057157	RAB6A	RAB6A, member RAS oncogene family			1037.58	527.533	0.0359629	0.97589	7.29271	0.000338801	0.000707993	-0.082446	-0.616109	0.560454	0.236453	-1.05834	6	-5.99711	0.000966976	0.000920244		10.019	9.04312	10.1015		+		-	n<c/t
H200005432	0.574325	NM_005926	MFAP1	Microfibrillar-associated protein 1			786.67	451.804	0.0359629	0.800062	7.0842	0.000396854	0.00073243	-0.12309	-1.08991	0.317579	0.144755	-0.923152	6	-6.24999	0.000777746	0.000871647		9.61962	8.81955	9.74271		+		-	n<c/t
H200005453	0.728256	NM_024657	FLJ11565	Hypothetical protein FLJ11565			533.426	388.471	0.0359629	0.457482	7.22098	0.000357593	0.000713245	0.01081	0.170626	0.870126	0.327193	-0.446672	6	-5.72315	0.00123403	0.00100903		9.05914	8.60166	9.04833		+		-	n<c/t
H200005856	0.485567	NM_001641	APEX	APEX nuclease (multifunctional DNA repair enzyme)			2155.4	1046.59	0.0359629	1.04226	7.42393	0.000307285	0.000698526	0.0431986	0.3077	0.768712	0.300315	-0.99906	6	-5.55729	0.00143637	0.0011073		11.0737	10.0315	11.0305		+		-	n<c/t
H200005932	0.522484	NM_001182	ALDH7A1	Aldehyde dehydrogenase 7 family, member A1			2239.09	1169.89	0.0359629	0.936541	7.43112	0.000305659	0.000698526	0.0140865	0.111772	0.91465	0.339561	-0.922454	6	-5.54337	0.00145501	0.00111729		11.1287	10.1922	11.1146		+		-	n<c/t
H200005936	0.478911	NM_032731	MGC14353	Hypothetical protein MGC14353			2403.88	1151.24	0.0359629	1.06217	7.49074	0.000292543	0.000698526	0.20904	1.47421	0.190863	0.092654	-0.853131	6	-4.58938	0.00373348	0.00228671		11.2311	10.169	11.0221		+		-	n<c/t
H200006283	0.512484	NM_001752	CAT	Catalase			2633	1349.37	0.0359629	0.964421	7.4513	0.000301146	0.000698526	0.125344	0.968434	0.370228	0.166436	-0.839076	6	-5.04056	0.00235553	0.0015791		11.3625	10.3981	11.2371		+		-	n<c/t
H200006304	0.47615	NM_001697	ATP5O	ATP synthase, H+ transporting, mitochondrial F1 complex, O subunit (oligomycin sensitivity conferrin			838.527	399.265	0.0359629	1.07051	7.43512	0.000304757	0.000698526	0.192982	1.34034	0.228657	0.108507	-0.877529	6	-4.46113	0.00427784	0.00255032		9.71171	8.6412	9.51873		+		-	n<c/t
H200006521	0.51652	NM_006839	IMMT	Inner membrane protein, mitochondrial (mitofilin)			1471.24	759.925	0.0359629	0.953104	7.44803	0.000301872	0.000698526	0.00721754	0.0564015	0.956853	0.348852	-0.945886	6	-5.29302	0.00184209	0.00131161		10.5228	9.56971	10.5156		+		-	n<c/t
H200006765	0.351608	AK054769	HBXIP	Hepatitis B virus x interacting protein			4003.13	1407.53	0.0359629	1.50796	7.23058	0.00035501	0.000713245	0.294828	1.41368	0.207181	0.099776	-1.21313	6	-5.45277	0.00158327	0.00117042		11.9669	10.459	11.6721		+		-	n<c/t
H200007088	0.580479	NM_005192	CDKN3	Cyclin-dependent kinase inhibitor 3 (CDK2-associated dual specificity phosphatase)			763.166	443.002	0.0359629	0.784685	7.48133	0.000294571	0.000698526	0.0803388	0.765965	0.472744	0.205055	-0.704346	6	-5.0005	0.00245112	0.00162553		9.57585	8.79117	9.49552		+		-	n<c/t
H200008448	0.523216	NM_005066	SFPQ	Splicing factor proline/glutamine rich (polypyrimidine tract binding protein associated)			1006.96	526.855	0.0359629	0.934523	7.41595	0.000309102	0.000699201	0.180869	1.43529	0.201212	0.0973249	-0.753654	6	-4.69525	0.00334257	0.00207925		9.97578	9.04126	9.79491		+		-	n<c/t
H200008472	0.540921	#N/A	#N/A	#N/A			621.489	336.177	0.0359629	0.88651	7.37849	0.0003178	0.000699201	0.13266	1.10414	0.311833	0.142662	-0.75385	6	-4.55235	0.00388218	0.00236003		9.27959	8.39308	9.14693		+		-	n<c/t
H200008642	0.692052	NM_000240	MAOA	Monoamine oxidase A			532.587	368.578	0.0359629	0.531047	7.43136	0.000305605	0.000698526	-0.0228163	-0.319287	0.760333	0.298204	-0.553864	6	-5.6276	0.00134629	0.00106227		9.05687	8.52583	9.07969		+		-	n<c/t
H200009424	0.842024	NM_025149	FLJ20920	Hypothetical protein FLJ20920			486.784	409.884	0.0359629	0.248066	7.41235	0.000309926	0.000699201	0.0113885	0.340294	0.745233	0.293717	-0.236678	6	-5.0273	0.0023867	0.00159467		8.92714	8.67907	8.91575		+		-	n<c/t
H200010885	0.597942	NM_006297	XRCC1	X-ray repair complementing defective repair in Chinese hamster cells 1			945.861	565.569	0.0359629	0.741923	7.15884	0.000374848	0.000713245	-0.0723933	-0.698525	0.511002	0.218461	-0.814317	6	-6.08978	0.000892094	0.000905483		9.88548	9.14356	9.95788		+		-	n<c/t
H200013723	0.553343	BG675206	PRG5	P53-responsive gene 5			2694.59	1491.03	0.0359629	0.853755	7.50042	0.000290476	0.000698526	0.154544	1.3577	0.223397	0.106262	-0.699211	6	-4.40409	0.00454824	0.00269153		11.3959	10.5421	11.2413		+		-	n<c/t
H200016652	0.768033	NM_012396	PHLDA3	Pleckstrin homology-like domain, family A, member 3			430.142	330.363	0.0359629	0.38076	6.88514	0.000463189	0.000775825	-0.0845991	-1.52977	0.176944	0.0863151	-0.465359	6	-6.54617	0.000607772	0.000819859		8.74867	8.36791	8.83327		+		-	n<c/t
H200019688	0.395099	NM_001969	EIF5	Eukaryotic translation initiation factor 5			1502.94	593.81	0.0359629	1.33971	7.54971	0.000280206	0.000698526	0.111893	0.630549	0.55158	0.233323	-1.22782	6	-5.13349	0.00214966	0.00148195		10.5536	9.21386	10.4417		+		-	n<c/t
H200020764	0.476392	AK056689	0	Homo sapiens cDNA FLJ32127 fis, clone PEBLM2000126			1196.56	570.032	0.0359629	1.06978	7.35824	0.000322619	0.000699201	0.0326605	0.224648	0.829708	0.316293	-1.03712	6	-5.49916	0.00151605	0.00113802		10.2247	9.1549	10.192		+		-	n<c/t
H200000738	0.397369	NM_005548	KARS	Lysyl-tRNA synthetase			875.251	347.798	0.0360891	1.33145	7.20668	0.00036148	0.000713245	0.0554744	0.300265	0.774107	0.30169	-1.27597	6	-5.55682	0.001437	0.0011073		9.77355	8.4421	9.71808		+		-	n<c/t
H200004511	0.469743	NM_033281	MRPS36	Mitochondrial ribosomal protein S36			1171.18	550.154	0.0360891	1.09006	7.29528	0.000338149	0.000707993	-0.109976	-0.736025	0.489479	0.210885	-1.20003	6	-5.78059	0.00117169	0.000987001		10.1937	9.10369	10.3037		+		-	n<c/t
H200006859	0.439195	NM_003167	SULT2A1	Sulfotransferase family, cytosolic, 2A, dehydroepiandrosterone (DHEA) -preferring, member 1			1416.55	622.14	0.0360891	1.18707	7.26864	0.000344976	0.000709957	-0.0548633	-0.335939	0.748354	0.294803	-1.24193	6	-5.7392	0.00121623	0.00100345		10.4682	9.28109	10.523		+		-	n<c/t
H200006844	0.45527	NM_001359	DECR1	2,4-dienoyl CoA reductase 1, mitochondrial			1338.36	609.317	0.0371679	1.1352	7.27295	0.000343861	0.000709957	0.0956023	0.612498	0.562687	0.237146	-1.0396	6	-4.90625	0.00269387	0.00175035		10.3863	9.25105	10.2907		+		-	n<c/t
H200009246	0.443567	AK026349	0	Homo sapiens cDNA: FLJ22696 fis, clone HSI11696			1090.87	483.875	0.0374237	1.17278	6.77069	0.000507067	0.000790085	-0.0307849	-0.177728	0.864785	0.325948	-1.20356	6	-6.01417	0.000952669	0.00091813		10.0913	8.91849	10.1221		+		-	n<c/t
H200000670	0.468504	U28749	HMGIC	High-mobility group (nonhistone chromosomal) protein isoform I-C			1237.52	579.784	0.0375622	1.09387	7.21174	0.000360101	0.000713245	0.198016	1.3055	0.239545	0.112939	-0.895852	6	-4.45576	0.00430253	0.00255933		10.2732	9.17937	10.0752		+		-	n<c/t
H200001818	0.471763	AK026902	0	Homo sapiens cDNA: FLJ23249 fis, clone COL04196			1661.65	783.903	0.0375622	1.08387	7.1933	0.000365164	0.000713245	-0.00142876	-0.00948227	0.992742	0.35739	-1.08529	6	-5.33745	0.00176557	0.00127065		10.6984	9.61453	10.6998		+		-	n<c/t
H200004865	0.652176	AY013288	RNAH	RNA helicase family			832.02	542.623	0.0375622	0.616668	7.20256	0.000362611	0.000713245	0.0655812	0.765975	0.472739	0.205055	-0.551087	6	-4.78569	0.00304503	0.0019316		9.70047	9.08381	9.63489		+		-	n<c/t
H200007828	0.625513	NM_004010	DMD	Dystrophin (muscular dystrophy, Duchenne and Becker types), includes DXS142, DXS164, DXS206, DXS230,			884.741	553.417	0.0375622	0.676888	7.10003	0.000392065	0.00073243	0.171558	1.79951	0.122035	0.0615118	-0.50533	6	-3.8978	0.00800427	0.00447907		9.78911	9.11222	9.61755		+		-	n<c/t
H200010574	0.631734	NM_032340	MGC14833	Hypothetical protein MGC14833			1258.92	795.306	0.0375622	0.66261	7.07269	0.000400378	0.00073243	0.161515	1.724	0.135473	0.0674376	-0.501095	6	-3.86119	0.00835075	0.0046632		10.298	9.63537	10.1365		+		-	n<c/t
H200011155	0.429386	NM_001708	OPN1SW	Opsin 1 (cone pigments), short-wave-sensitive (color blindness, tritan)			1844.51	792.006	0.037568	1.21965	7.16146	0.000374102	0.000713245	0.162189	0.952328	0.377702	0.169133	-1.05746	6	-4.98855	0.00248049	0.00164082		10.849	9.62937	10.6868		+		-	n<c/t
H200006241	0.269326	NM_003133	SRP9	Signal recognition particle 9kD			4888.05	1316.48	0.037587	1.89257	6.91001	0.000454243	0.00076738	-0.333671	-1.21827	0.268847	0.124991	-2.22624	6	-6.08917	0.000892568	0.000905483		12.255	10.3625	12.5887		+		-	n<c/t
H200012137	0.630208	NM_001529	HHEX	Hematopoietically expressed homeobox			545.059	343.5	0.037598	0.666101	7.16769	0.000372332	0.000713245	-0.0162774	-0.175156	0.866719	0.326413	-0.682378	6	-5.31315	0.00180696	0.00129348		9.09027	8.42417	9.10655		+		-	n<c/t
H200017304	0.217741	NM_016587	CBX3	Chromobox homolog 3 (HP1 gamma homolog, Drosophila)			10399.4	2264.36	0.0377032	2.19932	7.0755	0.000399515	0.00073243	0.141311	0.454617	0.665369	0.269522	-2.05801	6	-5.32233	0.00179119	0.00128448		13.3442	11.1449	13.2029		+		-	n<c/t
H200001462	0.601454	AL137488	0	Homo sapiens mRNA; cDNA DKFZp434N2030 (from clone DKFZp434N2030); partial cds			1291.13	776.553	0.0385484	0.733473	7.07321	0.000400218	0.00073243	-0.0564936	-0.544793	0.605537	0.250641	-0.789966	6	-5.52531	0.0014796	0.00112514		10.3344	9.60094	10.3909		+		-	n<c/t
H200005954	0.56352	NM_004346	CASP3	Caspase 3, apoptosis-related cysteine protease			1028.41	579.532	0.0386153	0.827461	7.11536	0.00038749	0.000728196	0.137735	1.18439	0.281046	0.12991	-0.689726	6	-4.46976	0.00423853	0.00253065		10.0062	9.17875	9.86847		+		-	n<c/t
H200006629	0.409148	NM_030579	CYB5-M	Cytochrome b5 outer mitochondrial membrane precursor			2300.47	941.232	0.0386153	1.28931	7.02175	0.000416414	0.000750026	-0.0387326	-0.210943	0.839913	0.318586	-1.32804	6	-5.50358	0.00150982	0.00113699		11.1677	9.87841	11.2064		+		-	n<c/t
H200004928	0.546404	NM_003136	SRP54	Signal recognition particle 54kD			862.55	471.301	0.0391802	0.871961	7.06482	0.000402809	0.000732953	0.0243195	0.197042	0.8503	0.321394	-0.847641	6	-4.91482	0.00267069	0.00173951		9.75246	8.8805	9.72814		+		-	n<c/t
H200006096	0.632834	NM_014764	DAZAP2	DAZ associated protein 2			1181.9	747.949	0.0391802	0.6601	6.98198	0.000429445	0.000755675	-0.0392147	-0.41478	0.692725	0.277382	-0.699315	6	-5.50891	0.00150235	0.00113533		10.2069	9.5468	10.2461		+		-	n<c/t
H200015378	0.501269	AK024217	LSM5	U6 snRNA-associated Sm-like protein			1005.04	503.793	0.0391802	0.996343	7.0685	0.000401669	0.00073254	-0.00751757	-0.0533329	0.959198	0.349301	-1.00386	6	-5.12305	0.00217174	0.00149163		9.97303	8.97669	9.98055		+		-	n<c/t
H200016091	0.704395	NM_005383	NEU2	Sialidase 2 (cytosolic sialidase)			659.618	464.631	0.0391802	0.505544	6.7918	0.000498628	0.000783628	-0.0966765	-1.29881	0.241687	0.113882	-0.602221	6	-6.01272	0.000953872	0.00091813		9.36549	8.85994	9.46216		+		-	n<c/t
H200003127	0.495759	AK055651	PPARAL	Peroxisome proliferative activated receptor, alpha-like			1519.38	753.249	0.0404827	1.01229	6.99107	0.000426428	0.000755675	-0.0151991	-0.104968	0.919822	0.34087	-1.02749	6	-5.09848	0.00222472	0.00151675		10.5693	9.55698	10.5845		+		-	n<c/t
H200015938	0.728829	NM_002991	SCYA24	Small inducible cytokine subfamily A (Cys-Cys), member 24			862.856	628.874	0.0404827	0.456348	6.99598	0.000424807	0.000755675	-0.0035083	-0.0537835	0.958854	0.349301	-0.459857	6	-5.03857	0.00236019	0.0015809		9.75298	9.29663	9.75648		+		-	n<c/t
H200001155	0.487638	NM_018285	C15orf12	Chromosome 15 open reading frame 12			2633.33	1284.11	0.0405987	1.03612	6.97492	0.000431809	0.000755675	0.237507	1.59884	0.160972	0.079052	-0.798612	6	-4.48068	0.00418934	0.00250688		11.3627	10.3266	11.1252		+		-	n<c/t
H200014242	0.30467	NM_021129	PP	Pyrophosphatase (inorganic)			4478.81	1364.56	0.0410354	1.71468	6.44262	0.000661832	0.000833727	0.113953	0.428158	0.683479	0.274639	-1.60073	6	-5.64671	0.00132295	0.00105212		12.1289	10.4142	12.0149		+		-	n<c/t
H200018923	0.337432	NM_000636	SOD2	Superoxide dismutase 2, mitochondrial			2988.45	1008.4	0.0410461	1.56733	6.85864	0.000472947	0.000777976	-0.0886344	-0.387864	0.711503	0.283206	-1.65596	6	-5.42144	0.00163059	0.00119822		11.5452	9.97785	11.6338		+		-	n<c/t
H200006244	0.439664	NM_004508	IDI1	Isopentenyl-diphosphate delta isomerase			2363.15	1038.99	0.0411098	1.18553	6.91984	0.00045076	0.000766336	-0.00662741	-0.0386837	0.970398	0.351554	-1.19216	6	-5.12923	0.00215864	0.00148431		11.2065	10.021	11.2131		+		-	n<c/t
H200008452	0.628137	NM_024834	FLJ13081	Hypothetical protein FLJ13081			539.9	339.131	0.0412113	0.670848	6.8769	0.000466197	0.000775825	0.155138	1.59033	0.162863	0.0798832	-0.51571	6	-4.65421	0.00348834	0.00215492		9.07655	8.4057	8.92141		+		-	n<c/t
H200014250	0.472342	NM_018840	C20orf24	Chromosome 20 open reading frame 24			2161.62	1021.03	0.0412322	1.0821	6.75231	0.000514552	0.000792969	0.00817148	0.0509903	0.960988	0.349668	-1.07392	6	-5.41083	0.00164696	0.00120364		11.0779	9.9958	11.0697		+		-	n<c/t
H200011130	0.623225	AK057204	0	Homo sapiens cDNA FLJ32642 fis, clone SYNOV2001144			410.246	255.676	0.0413291	0.682174	6.85818	0.000473119	0.000777976	0.132122	1.32828	0.232374	0.110075	-0.550052	6	-4.0313	0.00687011	0.00388779		8.68035	7.99817	8.54822		+		-	n<c/t
H200006903	0.318257	AF112219	ESD	Esterase D/formylglutathione hydrolase			3153.77	1003.71	0.0415272	1.65174	6.76785	0.000508215	0.000790339	-0.11137	-0.456331	0.664204	0.269257	-1.76311	6	-5.49614	0.00152034	0.00113805		11.6229	9.97113	11.7342		+		-	n<c/t
H200017595	0.792395	AF119841	HSA250303	Peroxisomal trans 2-enoyl CoA reductase; putative short chain alcohol dehydrogenase			2627.74	2082.21	0.0416005	0.335709	6.88603	0.000462867	0.000775825	0.0248896	0.510533	0.627912	0.258128	-0.31082	6	-4.52879	0.00398027	0.00240871		11.3596	11.0239	11.3347		+		-	n<c/t
H200002438	0.59586	AF143327	0	Homo sapiens clone IMAGE:110582 mRNA sequence			1669.13	994.569	0.0416248	0.746954	6.87478	0.000466977	0.000775825	-0.00617709	-0.0568524	0.956509	0.348852	-0.753131	6	-5.04108	0.00235432	0.0015791		10.7049	9.95793	10.7111		+		-	n<c/t
H200008476	0.434364	AF218029	H3F3B	H3 histone, family 3B (H3.3B)			2768.51	1202.54	0.0416248	1.20302	6.39984	0.000685758	0.000835564	0.185385	0.986214	0.362113	0.162976	-1.01764	6	-5.41363	0.00164263	0.00120364		11.4349	10.2319	11.2495		+		-	n<c/t
H200017501	0.665093	NM_014061	MAGEH1	APR-1 protein			1397.98	929.786	0.0416248	0.588372	6.78026	0.000503222	0.000787151	0.141911	1.63535	0.153093	0.0755064	-0.446462	6	-3.75685	0.00943341	0.00523138		10.4491	9.86076	10.3072		+		-	n<c/t
H200006043	0.724142	NM_001068	TOP2B	Topoisomerase (DNA) II beta (180kD)			400.807	290.241	0.0417045	0.465656	6.8677	0.000469586	0.000777976	0.0472983	0.697576	0.511555	0.218581	-0.418358	6	-4.48532	0.00416867	0.00249823		8.64676	8.18111	8.59947		+		-	n<c/t
H200015507	0.607572	NM_016576	LOC51292	GMPR2 for guanosine monophosphate reductase isolog			574.482	349.039	0.0418765	0.718874	6.81946	0.00048781	0.000779361	0.087816	0.83305	0.436715	0.192127	-0.631058	6	-4.27633	0.00522659	0.00304138		9.16612	8.44724	9.0783		+		-	n<c/t
H200016300	0.451837	AK055714	PSMA4	Proteasome (prosome, macropain) subunit, alpha type, 4			1707.15	771.354	0.0418765	1.14613	6.66443	0.000552126	0.000808487	0.234938	1.36611	0.220891	0.105195	-0.911188	6	-4.92458	0.00264459	0.00172585		10.7374	9.59125	10.5024		+		-	n<c/t
H200019450	0.402749	AK001561	0	Homo sapiens cDNA FLJ10699 fis, clone NT2RP3000644			4951.78	1994.32	0.0423676	1.31205	6.80665	0.000492787	0.000781188	-0.0111936	-0.0580704	0.955578	0.348852	-1.32324	6	-5.03011	0.00238005	0.00159155		12.2737	10.9617	12.2849		+		-	n<c/t
H200006012	0.570925	NM_003201	TFAM	Transcription factor A, mitochondrial			661.513	377.675	0.0424255	0.808626	6.54756	0.000607083	0.000819859	-0.0669193	-0.541855	0.607438	0.251256	-0.875545	6	-5.61261	0.00136495	0.00107593		9.36963	8.561	9.43655		+		-	n<c/t
H200010268	0.625342	AK057011	0	Homo sapiens cDNA FLJ32449 fis, clone SKMUS2001662, moderately similar to Oryctolagus cuniculus CARP			558.171	349.048	0.0424493	0.677282	6.764	0.000509777	0.000791235	0.121838	1.21679	0.269371	0.125163	-0.555445	6	-4.063	0.006628	0.00376672		9.12456	8.44728	9.00273		+		-	n<c/t
H200017435	0.566802	NM_013237	PX19	Px19-like protein			667.899	378.567	0.0424493	0.819083	6.32493	0.000730084	0.000848719	0.034094	0.263273	0.801148	0.307871	-0.784989	6	-5.56761	0.00142273	0.00109987		9.38349	8.5644	9.34939		+		-	n<c/t
H200002324	0.396253	NM_014426	SNX5	Sorting nexin 5			3068.86	1216.04	0.0425388	1.33551	6.78741	0.000500369	0.000784217	0.34925	1.77498	0.12625	0.0634371	-0.986257	6	-4.25404	0.00535623	0.0031078		11.5835	10.248	11.2342		+		-	n<c/t
H200001202	0.631729	NM_021004	SCAD-SRL	Peroxisomal short-chain alcohol dehydrogenase			673.627	425.55	0.0426184	0.662622	6.73992	0.000519665	0.000792969	0.107403	1.09246	0.316545	0.14457	-0.55522	6	-4.68419	0.00338117	0.0021		9.39581	8.73318	9.2884		+		-	n<c/t
H200015610	0.664113	NM_024096	MGC5627	Hypothetical protein MGC5627			2117.56	1406.3	0.0426184	0.590499	6.58985	0.000586502	0.000815053	0.169696	1.89377	0.10709	0.0544576	-0.420803	6	-3.38868	0.0146996	0.00801334		11.0482	10.4577	10.8785		+		-	n<c/t
H200018058	0.424228	AL157837	0	Human DNA sequence from clone RP11-467I21 on chromosome 1q31.1-31.3 Contains a ribosomal protein L23			988.061	419.163	0.0426184	1.23709	6.77179	0.000506624	0.000790085	0.304439	1.66649	0.146665	0.0726339	-0.93265	6	-4.00706	0.00706201	0.00397955		9.94846	8.71137	9.64402		+		-	n<c/t
H200006871	0.53234	D42084	METAP1	Methionyl aminopeptidase 1			966.996	514.771	0.0430147	0.90958	6.74632	0.000517016	0.000792969	0.00664303	0.0492712	0.962302	0.349885	-0.902937	6	-4.91236	0.00267732	0.00174101		9.91737	9.00779	9.91072		+		-	n<c/t
H200001026	0.662575	NM_001080	ALDH5A1	Aldehyde dehydrogenase 5 family, member A1 (succinate-semialdehyde dehydrogenase)			477.874	316.627	0.0430244	0.593845	6.73031	0.000523675	0.000792969	0.0826632	0.936859	0.384991	0.1723	-0.511182	6	-4.20438	0.00565829	0.00326183		8.90049	8.30664	8.81782		+		-	n<c/t
H200008194	0.489197	NM_014563	SEDL	Spondyloepiphyseal dysplasia, late			1073.43	525.119	0.0433259	1.03151	6.53554	0.000613081	0.000819859	0.0460632	0.291851	0.780228	0.303045	-0.985449	6	-5.23564	0.00194656	0.00137138		10.068	9.0365	10.0219		+		-	n<c/t
H200011764	0.461747	NM_014463	LSM3	Lsm3 protein			754.249	348.273	0.0433478	1.11482	6.73327	0.000522437	0.000792969	0.0877342	0.529893	0.615212	0.253817	-1.02709	6	-4.69589	0.00334035	0.00207925		9.5589	8.44407	9.47116		+		-	n<c/t
H200006861	0.550833	NM_014736	KIAA0101	KIAA0101 gene product			2978.64	1640.73	0.0434999	0.860313	6.73323	0.000522453	0.000792969	0.0933765	0.73081	0.492435	0.211878	-0.766937	6	-4.45648	0.00429918	0.00255933		11.5404	10.6801	11.4471		+		-	n<c/t
H200011835	0.371241	BC009073	0	Homo sapiens, clone MGC:9764 IMAGE:3856004, mRNA, complete cds			2715.38	1008.06	0.0436659	1.42957	6.71263	0.00053114	0.000795293	0.305356	1.43382	0.201615	0.097461	-1.12422	6	-4.34118	0.00486904	0.00286447		11.4069	9.97737	11.1016		+		-	n<c/t
H200003254	0.605769	AK057056	0	Homo sapiens cDNA FLJ32494 fis, clone SKNSH2000151			5835.48	3534.95	0.0439496	0.72316	6.67843	0.000545936	0.000808487	-0.0320891	-0.296345	0.776957	0.302067	-0.755249	6	-4.98394	0.00249191	0.00164443		12.5106	11.7875	12.5427		+		-	n<c/t
H200004337	0.690045	NM_001211	BUB1B	BUB1 budding uninhibited by benzimidazoles 1 homolog beta (yeast)			579.534	399.905	0.0439496	0.535237	6.50029	0.000631074	0.000825222	0.0125202	0.152054	0.884128	0.331545	-0.522717	6	-5.24138	0.00193581	0.00136501		9.17875	8.64351	9.16623		+		-	n<c/t
H200005861	0.591872	NM_016730	FOLR1	Folate receptor 1 (adult)			755.825	447.352	0.0439496	0.756642	5.37776	0.00169925	0.00123511	-0.107666	-0.765226	0.473153	0.205121	-0.864308	6	-6.14299	0.000852109	0.000899345		9.56191	8.80527	9.66957		+		-	n<c/t
H200006774	0.497935	NM_004552	NDUFS5	NADH dehydrogenase (ubiquinone) Fe-S protein 5 (15kD) (NADH-coenzyme Q reductase)			1842.53	917.462	0.0439496	1.00597	6.63791	0.00056408	0.000809856	0.168062	1.10896	0.309907	0.141862	-0.837908	6	-3.98269	0.00726089	0.00408302		10.8475	9.8415	10.6794		+		-	n<c/t
H200010345	0.385579	NM_002796	PSMB4	Proteasome (prosome, macropain) subunit, beta type, 4			1420.27	547.624	0.0439496	1.3749	6.57271	0.000594746	0.000817832	0.067139	0.320957	0.759128	0.298169	-1.30776	6	-5.08072	0.00226393	0.00153956		10.4719	9.09704	10.4048		+		-	n<c/t
H200010607	0.683187	NM_016622	MRPL35	Mitochondrial ribosomal protein L35			2532.53	1730.19	0.0440171	0.549648	6.64269	0.000561904	0.000809856	-0.0257532	-0.311236	0.766151	0.299608	-0.575401	6	-5.06653	0.00229583	0.00155598		11.3064	10.7567	11.3321		+		-	n<c/t
H200000792	0.297973	NM_001867	COX7C	Cytochrome c oxidase subunit VIIc			6109.71	1820.53	0.0440495	1.74674	6.65401	0.000556786	0.000809856	0.376082	1.43264	0.201936	0.0975574	-1.37066	6	-4.01007	0.00703786	0.00397152		12.5769	10.8301	12.2008		+		-	n<c/t
H200017545	0.591644	NM_004045	ATOX1	ATX1 antioxidant protein 1 homolog (yeast)			2083.88	1232.92	0.0440495	0.757198	6.57153	0.000595318	0.000817832	0.00214272	0.0185961	0.985766	0.355635	-0.755055	6	-5.10222	0.00221655	0.00151337		11.0251	10.2679	11.0229		+		-	n<c/t
H200001213	0.497023	NM_021970	MAP2K1IP1	Mitogen-activated protein kinase kinase 1 interacting protein 1			957.526	475.913	0.044186	1.00861	6.51946	0.000621216	0.000819859	-0.086507	-0.559162	0.596289	0.247665	-1.09512	6	-5.33596	0.00176808	0.00127131		9.90317	8.89455	9.98967		+		-	n<c/t
H200000584	0.793216	NM_006531	TG737	Probe hTg737 (polycystic kidney disease, autosomal recessive, in)			354.639	281.305	0.0441966	0.334214	6.57995	0.00059125	0.000817832	-0.0386268	-0.760477	0.475782	0.206038	-0.372841	6	-5.27865	0.00186765	0.00132862		8.47021	8.13599	8.50883		+		-	n<c/t
H200006069	0.418302	NM_001628	AKR1B1	Aldo-keto reductase family 1, member B1 (aldose reductase)			6009.1	2513.62	0.0441966	1.25738	6.61288	0.000575635	0.000809856	-0.0172041	-0.0904802	0.930851	0.343429	-1.27459	6	-4.98647	0.00248563	0.00164163		12.5529	11.2956	12.5701		+		-	n<c/t
H200015617	0.642044	NM_017909	FLJ20627	Hypothetical protein FLJ20627			553.605	355.438	0.0442955	0.639257	6.39461	0.000688751	0.000835564	2.7137e-05	0.000271457	0.999792	0.359006	-0.63923	6	-5.30257	0.00182533	0.00130082		9.11271	8.47346	9.11269		+		-	n<c/t
H200007875	0.318748	NM_003819	PABPC4	Poly(A) binding protein, cytoplasmic 4 (inducible form)			9517.78	3033.77	0.0443494	1.64951	6.64261	0.000561941	0.000809856	0.254026	1.02297	0.345786	0.156412	-1.39549	6	-4.32385	0.00496186	0.00290842		13.2164	11.5669	12.9624		+		-	n<c/t
H200007977	0.532701	NM_015984	UCH37	Ubiquitin C-terminal hydrolase UCH37			1383.23	736.846	0.0446326	0.908601	4.89168	0.00273377	0.00177267	-0.26413	-1.42201	0.204862	0.098852	-1.17273	6	-6.31368	0.00073702	0.000848719		10.4338	9.52522	10.698		+		-	n<c/t
H200014524	0.313746	NM_022145	FKSG14	Leucine zipper protein FKSG14			1623.01	509.213	0.0447176	1.67233	6.56125	0.00060033	0.000817832	0.185028	0.725942	0.495205	0.212614	-1.4873	6	-4.72578	0.00323862	0.00202716		10.6645	8.99213	10.4794		+		-	n<c/t
H200007058	0.339141	NM_001827	CKS2	CDC28 protein kinase 2			1377.09	467.026	0.0448896	1.56004	6.58936	0.000586738	0.000815053	0.149831	0.632862	0.550167	0.232847	-1.41021	6	-4.30901	0.00504286	0.00294514		10.4274	8.86736	10.2776		+		-	n<c/t
H200018373	0.810089	AL353949	0	Homo sapiens mRNA; cDNA DKFZp761P1114 (from clone DKFZp761P1114)			316.9	256.717	0.0448896	0.303847	6.54944	0.00060615	0.000819859	0.0626241	1.34987	0.225757	0.107257	-0.241223	6	-3.83604	0.0085985	0.00479155		8.30788	8.00404	8.24526		+		-	n<c/t
H200008494	0.345038	NM_002629	PGAM1	Phosphoglycerate mutase 1 (brain)			8155.05	2813.81	0.0451505	1.53517	6.56396	0.000599005	0.000817832	0.245233	1.04855	0.334775	0.152289	-1.28994	6	-4.05972	0.00665263	0.00377804		12.9935	11.4583	12.7482		+		-	n<c/t
H200017724	0.56268	NM_016401	HSPC138	Hypothetical protein			572.277	322.009	0.0451505	0.829613	6.40876	0.000680687	0.000835564	-0.132496	-1.02353	0.345538	0.156388	-0.962109	6	-5.46771	0.00156126	0.00116002		9.16057	8.33096	9.29307		+		-	n<c/t
H200001072	0.524003	NM_003315	DNAJC7	DnaJ (Hsp40) homolog, subfamily C, member 7			1439.67	754.389	0.0453208	0.932354	6.56291	0.000599521	0.000817832	0.00836812	0.0589038	0.954942	0.348852	-0.923986	6	-4.78236	0.00305542	0.00193513		10.4915	9.55916	10.4832		+		-	n<c/t
H200006104	0.453246	NM_000414	HSD17B4	Hydroxysteroid (17-beta) dehydrogenase 4			883.551	400.466	0.0453208	1.14164	6.57093	0.000595612	0.000817832	0.0911816	0.524815	0.618529	0.254924	-1.05045	6	-4.44796	0.00433861	0.00257507		9.78717	8.64553	9.69599		+		-	n<c/t
H200006676	0.520466	NM_002806	PSMC6	Proteasome (prosome, macropain) 26S subunit, ATPase, 6			892.282	464.402	0.0453208	0.942125	5.53283	0.0014693	0.00112289	-0.0520438	-0.305638	0.770206	0.30047	-0.994169	6	-5.83847	0.00111249	0.000958873		9.80136	8.85923	9.8534		+		-	n<c/t
H200000101	0.608256	NM_004171	SLC1A2	Solute carrier family 1 (glial high affinity glutamate transporter), member 2			645.053	392.357	0.045451	0.71725	6.4056	0.000682478	0.000835564	0.17737	1.58406	0.164272	0.0804757	-0.53988	6	-3.48495	0.0130634	0.00718485		9.33327	8.61602	9.1559		+		-	n<c/t
H200002555	0.598772	NM_006461	DEEPEST	Mitotic spindle coiled-coil related protein			550.749	329.773	0.045451	0.739921	6.19274	0.000816563	0.000881894	-0.166571	-1.39411	0.212724	0.102093	-0.906492	6	-5.70713	0.00125209	0.00101591		9.10525	8.36533	9.27182		+		-	n<c/t
H200002816	0.519371	AK055323	0	Homo sapiens cDNA FLJ30761 fis, clone FEBRA2000538			693.33	360.095	0.045451	0.945163	6.53358	0.000614069	0.000819859	0.0310599	0.214706	0.837108	0.318317	-0.914103	6	-4.61395	0.00363835	0.00223209		9.4374	8.49224	9.40634		+		-	n<c/t
H200005116	0.518227	NM_013283	MAT2B	Methionine adenosyltransferase II, beta			613.087	317.719	0.045451	0.948343	5.74704	0.00120765	0.00100111	0.0124448	0.0754163	0.942335	0.345284	-0.935898	6	-5.5943	0.00138813	0.00108251		9.25995	8.31161	9.2475		+		-	n<c/t
H200013858	0.467861	NM_001444	FABP5	Fatty acid binding protein 5 (psoriasis-associated)			1066.86	499.144	0.045451	1.09585	6.51377	0.000624125	0.000819859	0.171559	1.01975	0.347189	0.156958	-0.92429	6	-4.04519	0.00676288	0.00382982		10.0592	8.96331	9.8876		+		-	n<c/t
H200000419	0.635845	NM_001809	CENPA	Centromere protein A (17kD)			750.988	477.513	0.0455352	0.653252	6.36115	0.000708255	0.00084418	0.0479389	0.466813	0.657103	0.266982	-0.605313	6	-4.76065	0.0031243	0.00197248		9.55265	8.89939	9.50471		+		-	n<c/t
H200001496	0.53846	AL049969	0	Homo sapiens mRNA; cDNA DKFZp564A072 (from clone DKFZp564A072)			926.3	498.775	0.0455352	0.893089	6.40608	0.00068221	0.000835564	0.249556	1.79005	0.123644	0.0622055	-0.643533	6	-3.54374	0.0121637	0.0066946		9.85534	8.96225	9.60578		+		-	n<c/t
H200002531	0.341324	NM_014019	HSPC009	HSPC009 protein			5682.36	1939.53	0.0455352	1.55079	6.39708	0.000687336	0.000835564	0.185367	0.764649	0.473471	0.205148	-1.36542	6	-4.54236	0.00392342	0.00238149		12.4723	10.9215	12.2869		+		-	n<c/t
H200003867	0.667733	AK057742	0	Homo sapiens cDNA: FLJ23332 fis, clone HEP12754			2077.92	1387.5	0.0455352	0.582656	6.3978	0.000686924	0.000835564	0.111263	1.22171	0.267634	0.124572	-0.471393	6	-3.74739	0.00953899	0.00528627		11.0209	10.4383	10.9097		+		-	n<c/t
H200004504	0.515062	NM_019091	PLEKHA3	Pleckstrin homology domain-containing, family A (phosphoinositide binding specific) member 3			784.17	403.896	0.0455352	0.957183	6.33877	0.000721655	0.000848719	-0.0346094	-0.229195	0.82633	0.315163	-0.991792	6	-5.06478	0.0022998	0.00155705		9.61502	8.65784	9.64963		+		-	n<c/t
H200004882	0.654464	NM_016516	HCC8	Tumor antigen SLP-8p			802.868	525.448	0.0455352	0.611614	6.48913	0.000636898	0.000825222	0.0105387	0.111814	0.914618	0.339561	-0.601075	6	-4.56944	0.00381272	0.00232308		9.64902	9.03741	9.63848		+		-	n<c/t
H200005795	0.604823	NM_012484	HMMR	Hyaluronan-mediated motility receptor (RHAMM)			563.407	340.762	0.0455352	0.725414	6.40371	0.000683553	0.000835564	0.0137322	0.121223	0.907472	0.337754	-0.711682	6	-4.66736	0.00344088	0.00213543		9.13803	8.41262	9.1243		+		-	n<c/t
H200005853	0.671374	NM_005733	RAB6KIFL	RAB6 interacting, kinesin-like (rabkinesin6)			980.983	658.606	0.0455352	0.574812	6.45163	0.000656913	0.000832855	0.0452056	0.507384	0.629991	0.258488	-0.529606	6	-4.33256	0.00491496	0.00288514		9.93808	9.36327	9.89288		+		-	n<c/t
H200005988	0.702245	NM_022451	FLJ12820	Hypothetical protein FLJ12820			622.959	437.47	0.0455352	0.509953	6.38163	0.000696241	0.000837927	0.0788056	0.986185	0.362126	0.162976	-0.431148	6	-3.85953	0.00836682	0.00466893		9.28299	8.77304	9.20419		+		-	n<c/t
H200006573	0.360466	NM_020548	DBI	Diazepam binding inhibitor (GABA receptor modulator, acyl-Coenzyme A binding protein)			1518.27	547.285	0.0455352	1.47206	6.46943	0.000647325	0.000828458	0.134461	0.590928	0.576136	0.241293	-1.3376	6	-4.3367	0.00489287	0.00287428		10.5682	9.09615	10.4338		+		-	n<c/t
H200007141	0.724803	NM_004926	ZFP36L1	Zinc finger protein 36, C3H type-like 1			682.874	494.949	0.0455352	0.46434	6.47736	0.000643104	0.00082842	-0.0205619	-0.286831	0.783889	0.30432	-0.484902	6	-4.83074	0.00290808	0.00185646		9.41547	8.95113	9.43604		+		-	n<c/t
H200007998	0.552285	AF332224	0	Homo sapiens testis protein mRNA, partial cds			891.275	492.237	0.0455352	0.856516	5.82664	0.0011243	0.00096563	-0.163507	-1.11229	0.308581	0.141416	-1.02002	6	-5.68902	0.00127286	0.0010286		9.79973	8.94321	9.96323		+		-	n<c/t
H200008186	0.463695	NM_004586	RPS6KA3	Ribosomal protein S6 kinase, 90kD, polypeptide 3			1809.08	838.862	0.0455352	1.10875	6.41857	0.000675164	0.000835564	-0.0145815	-0.0844122	0.935475	0.344085	-1.12333	6	-4.73725	0.00320051	0.00200957		10.821	9.71229	10.8356		+		-	n<c/t
H200008858	0.4251	NM_033296	PGR1	T-cell activation protein			3428.96	1457.65	0.0455352	1.23413	6.47595	0.00064385	0.00082842	0.217668	1.14219	0.296897	0.136428	-1.01646	6	-4.00138	0.0071078	0.00400254		11.7436	10.5094	11.5259		+		-	n<c/t
H200008872	0.476132	BC017696	MDS024	MDS024 protein			875.839	417.015	0.0455352	1.07057	6.47142	0.000646263	0.00082842	0.170413	1.03012	0.342678	0.155268	-0.900155	6	-4.31061	0.00503405	0.00294214		9.77452	8.70395	9.60411		+		-	n<c/t
H200009671	0.69684	NM_005627	SGK	Serum/glucocorticoid regulated kinase			590.725	411.641	0.0455352	0.521101	6.41179	0.000678973	0.000835564	0.0466238	0.573674	0.587032	0.245217	-0.474477	6	-4.18697	0.00576865	0.0033183		9.20634	8.68524	9.15972		+		-	n<c/t
H200009920	0.41466	NM_001154	ANXA5	Annexin A5			1367.98	567.248	0.0455352	1.27	6.23937	0.000784787	0.000874651	-0.137245	-0.674271	0.525251	0.2236	-1.40724	6	-5.26787	0.00188707	0.00134006		10.4178	9.14784	10.5551		+		-	n<c/t
H200010422	0.500508	NM_004044	ATIC	5-aminoimidazole-4-carboxamide ribonucleotide formyltransferase/IMP cyclohydrolase			1467.81	734.65	0.0455352	0.998535	5.86492	0.00108658	0.000950558	-0.0394569	-0.231751	0.824433	0.31488	-1.03799	6	-5.51208	0.00149791	0.0011342		10.5194	9.52091	10.5589		+		-	n<c/t
H200010530	0.517192	NM_014316	CRHSP-24	Calcium-regulated heat-stable protein (24kD)			1027.53	531.433	0.0455352	0.951227	6.28411	0.000755621	0.000860064	0.0860095	0.568206	0.59051	0.246157	-0.865218	6	-4.87348	0.00278453	0.00179617		10.005	9.05374	9.91896		+		-	n<c/t
H200010712	0.403933	NM_019028	FLJ10852	Hypothetical protein similar to ankyrin repeat-containing priotein AKR1			2714.99	1096.68	0.0455352	1.30781	6.47837	0.000642565	0.00082842	0.103285	0.511633	0.627186	0.257997	-1.20453	6	-4.69675	0.00333738	0.00207925		11.4067	10.0989	11.3034		+		-	n<c/t
H200011293	0.441097	NM_007096	CLTA	Clathrin, light polypeptide (Lca)			1080.89	476.776	0.0455352	1.18083	6.48989	0.000636498	0.000825222	0.147637	0.81142	0.448109	0.196386	-1.03319	6	-4.17569	0.00584141	0.00335775		10.078	8.89717	9.93036		+		-	n<c/t
H200011420	0.58473	NM_002904	RDBP	RD RNA-binding protein			836.412	489.075	0.0455352	0.774159	5.92785	0.00102765	0.000925605	0.0494183	0.378403	0.718158	0.285289	-0.72474	6	-5.3523	0.0017408	0.00125846		9.70807	8.93391	9.65865		+		-	n<c/t
H200013499	0.654768	AI249919	0	ESTs, Highly similar to EHHU Ig epsilon chain C region [H.sapiens]			567.092	371.313	0.0455352	0.610945	6.5143	0.000623852	0.000819859	0.178832	1.90682	0.10517	0.0535152	-0.432113	6	-3.73133	0.00972142	0.00538365		9.14744	8.53649	8.96861		+		-	n<c/t
H200013945	0.340779	NM_001667	ARL2	ADP-ribosylation factor-like 2			3692.09	1258.19	0.0455352	1.55309	6.45899	0.000652931	0.000830335	0.275283	1.14484	0.295879	0.136061	-1.27781	6	-3.93887	0.00763453	0.00427515		11.8502	10.2971	11.5749		+		-	n<c/t
H200014708	0.694306	NM_000690	ALDH2	Aldehyde dehydrogenase 2 family (mitochondrial)			1556.82	1080.91	0.0455352	0.526357	6.5233	0.000619263	0.000819859	0.0248733	0.308263	0.768304	0.300303	-0.501483	6	-4.54449	0.00391461	0.00237794		10.6044	10.078	10.5795		+		-	n<c/t
H200018112	0.708983	AF054830	0	Homo sapiens interleukin-1 type I receptor mRNA, partial sequence			538.149	381.538	0.0455352	0.496177	6.44341	0.000661396	0.000833727	0.0626913	0.814116	0.446677	0.195866	-0.433486	6	-4.11749	0.00623376	0.00356794		9.07186	8.57568	9.00917		+		-	n<c/t
H200020758	0.60912	AK056759	TPRA40	Seven transmembrane domain orphan receptor			447.657	272.677	0.0455352	0.715202	5.35819	0.00173108	0.00125257	-0.0997992	-0.747682	0.482916	0.208677	-0.815001	6	-5.84982	0.00110128	0.000955681		8.80625	8.09105	8.90605		+		-	n<c/t
H200013058	0.470798	AL132665	BNIP3L	BCL2/adenovirus E1B 19kD interacting protein 3-like			1035.34	487.435	0.0455829	1.08682	5.60396	0.00137585	0.00107922	0.0186597	0.0962147	0.926483	0.342447	-1.06816	6	-5.50774	0.00150398	0.00113533		10.0159	8.92907	9.99723		+		-	n<c/t
H200011290	0.626806	BC017196	CAP	Adenylyl cyclase-associated protein			857.505	537.489	0.0457237	0.67391	6.36701	0.000704792	0.000842857	-0.0339104	-0.320381	0.759543	0.298186	-0.70782	6	-4.84959	0.00285285	0.00182994		9.744	9.07009	9.77791		+		-	n<c/t
H200003441	0.410943	NM_002882	RANBP1	RAN binding protein 1			1661.69	682.86	0.0457475	1.28299	5.89199	0.00106077	0.000936138	0.143061	0.656989	0.53556	0.227506	-1.13993	6	-5.13127	0.00215433	0.00148389		10.6984	9.41545	10.5554		+		-	n<c/t
H200002439	0.479113	NM_006585	CCT8	Chaperonin containing TCP1, subunit 8 (theta)			1575.42	754.806	0.0458107	1.06156	6.26698	0.000766638	0.000864024	-0.0700067	-0.413288	0.69376	0.27752	-1.13157	6	-5.00314	0.00244468	0.00162394		10.6215	9.55996	10.6915		+		-	n<c/t
H200002859	0.547035	NM_019896	P12	DNA polymerase epsilon p12 subunit			917.663	501.994	0.0458107	0.870295	6.3474	0.000716456	0.000848719	0.0536128	0.391019	0.709291	0.282605	-0.816682	6	-4.44856	0.00433585	0.00257507		9.84182	8.97153	9.78821		+		-	n<c/t
H200008605	0.491068	NM_015907	LOC51056	Leucine aminopeptidase			609.136	299.127	0.0458107	1.026	6.11917	0.000869746	0.000904047	-0.0753561	-0.44943	0.6689	0.270679	-1.10136	6	-5.19271	0.00202913	0.00141712		9.25062	8.22462	9.32598		+		-	n<c/t
H200009481	0.237125	AK056446	HSPCA	Heat shock 90kD protein 1, alpha			3969.68	941.309	0.0458107	2.07628	6.27924	0.00075873	0.000861448	0.047756	0.144427	0.889892	0.331981	-2.02852	6	-4.84327	0.00287123	0.00183732		11.9548	9.87853	11.907		+		-	n<c/t
H200017447	0.538142	AK056821	LOC51128	GTP-binding protein Sara			1056.34	568.462	0.0458107	0.893942	5.93589	0.00102039	0.000925605	-0.244496	-1.62349	0.155612	0.0766073	-1.13844	6	-5.66067	0.00130617	0.001045		10.0449	9.15092	10.2894		+		-	n<c/t
H200000820	0.624882	NM_020232	MDS003	X 003 protein			1602.37	1001.29	0.0458818	0.678345	6.33494	0.000723978	0.000848719	0.00323558	0.0302165	0.976874	0.353421	-0.675109	6	-4.53704	0.00394561	0.00239134		10.646	9.96764	10.6428		+		-	n<c/t
H200014975	0.441968	NM_012111	C14orf3	Chromosome 14 open reading frame 3			1602.28	708.156	0.0458818	1.17799	6.0215	0.000946594	0.00091813	-0.0879851	-0.449752	0.668681	0.270679	-1.26597	6	-5.25881	0.00190358	0.00134465		10.6459	9.46792	10.7339		+		-	n<c/t
H200017539	0.462855	NM_005614	RHEB2	Ras homolog enriched in brain 2			2939.5	1360.56	0.0458818	1.11137	6.33271	0.000725334	0.000848719	0.0687821	0.391928	0.708653	0.282492	-1.04259	6	-4.3444	0.004852	0.00285864		11.5214	10.41	11.4526		+		-	n<c/t
H200019472	0.564501	NM_006304	DSS1	Deleted in split-hand/split-foot 1 region			1419.65	801.393	0.0458818	0.824952	6.3347	0.000724123	0.000848719	0.0967111	0.742632	0.485752	0.209677	-0.728241	6	-4.2679	0.00527525	0.00306525		10.4713	9.64637	10.3746		+		-	n<c/t
H200016125	0.439043	X57131	H2AFFP	H2A histone family, member F, pseudogene			1425.15	625.703	0.0458959	1.18757	6.25406	0.000775071	0.000869863	0.313721	1.65214	0.149594	0.0738714	-0.873846	6	-3.4523	0.0135946	0.00744638		10.4769	9.28934	10.1632		+		-	n<c/t
H200016548	0.641438	AK022970	0	Homo sapiens cDNA FLJ12908 fis, clone NT2RP2004399			845.735	542.487	0.0458959	0.640618	6.32432	0.000730457	0.000848719	0.00934101	0.0922166	0.929528	0.343098	-0.631277	6	-4.51672	0.0040316	0.00243061		9.72406	9.08344	9.71472		+		-	n<c/t
H200010508	0.575362	NM_052998	ODC-p	Ornithine decarboxylase-like protein			2943.87	1693.79	0.0459329	0.797458	6.32065	0.000732717	0.000848719	0.109773	0.870059	0.417712	0.184882	-0.687685	6	-4.23354	0.00547868	0.00316739		11.5235	10.726	11.4137		+		-	n<c/t
H200017546	0.62515	NM_014711	KIAA0419	KIAA0419 gene product			2226.94	1392.17	0.0464803	0.677726	6.29697	0.000747465	0.000855635	0.00544818	0.0506208	0.961271	0.349668	-0.672278	6	-4.52351	0.00400261	0.00241495		11.1208	10.4431	11.1154		+		-	n<c/t
H200000245	0.579537	NM_002463	MX2	Myxovirus (influenza virus) resistance 2 (mouse)			632.807	366.735	0.0466132	0.787026	6.21712	0.000799769	0.000877935	0.0292494	0.231056	0.824949	0.314927	-0.757777	6	-4.69704	0.0033364	0.00207925		9.30562	8.51859	9.27637		+		-	n<c/t
H200000947	0.41928	NM_006357	UBE2E3	Ubiquitin-conjugating enzyme E2E 3 (UBC4/5 homolog, yeast)			975.851	409.155	0.0466132	1.25401	6.04226	0.000929632	0.000915312	0.0590277	0.284415	0.785653	0.304562	-1.19499	6	-4.92427	0.00264541	0.00172585		9.93052	8.6765	9.87149		+		-	n<c/t
H200004794	0.697174	NM_012139	DELGEF	Deafness locus associated putative guanine nucleotide exchange factor			584.924	407.794	0.0466132	0.520409	5.64687	0.00132275	0.00105212	-0.0194183	-0.210705	0.840091	0.318586	-0.539827	6	-5.38228	0.001692	0.00123095		9.1921	8.6717	9.21152		+		-	n<c/t
H200008536	0.563849	NM_005659	UFD1L	Ubiquitin fusion degradation 1-like			1156.17	651.906	0.0466132	0.82662	5.07137	0.00228489	0.00155118	-0.110894	-0.680345	0.521659	0.222424	-0.937515	6	-5.75172	0.00120256	0.000998715		10.1751	9.34852	10.286		+		-	n<c/t
H200010071	0.342194	BC010111	ATP5B	ATP synthase, H+ transporting, mitochondrial F1 complex, beta polypeptide			3854.65	1319.04	0.0466132	1.54712	6.12643	0.000864325	0.000903997	0.150659	0.596597	0.572583	0.240259	-1.39646	6	-4.72231	0.00325024	0.00203127		11.9124	10.3653	11.7617		+		-	n<c/t
H200013557	0.680673	NM_007194	CHEK2	CHK2 checkpoint homolog (S. pombe)			869.482	591.832	0.0466132	0.554967	6.21415	0.000801792	0.000877935	-0.00173112	-0.0193839	0.985163	0.355619	-0.556698	6	-4.79738	0.0030088	0.00191467		9.76401	9.20904	9.76574		+		-	n<c/t
H200018419	0.668019	AK021690	0	Homo sapiens cDNA FLJ11628 fis, clone HEMBA1004238			414.763	277.069	0.0466132	0.582038	4.25217	0.00536727	0.00311195	-0.262045	-1.91442	0.104069	0.0530557	-0.844084	6	-6.14372	0.000851569	0.000899345		8.69614	8.1141	8.95819		+		-	n<c/t
H200019696	0.574634	NM_012433	SF3B1	Splicing factor 3b, subunit 1, 155kD			778.252	447.21	0.0466132	0.799285	6.22721	0.000792932	0.000877935	-0.0247726	-0.193002	0.853324	0.322275	-0.824058	6	-4.75845	0.00313138	0.00197389		9.60409	8.80481	9.62887		+		-	n<c/t
H200009413	0.551446	NM_025146	FLJ13194	Hypothetical protein FLJ13194			476.598	262.818	0.0466792	0.858708	6.1264	0.000864352	0.000903997	0.0387405	0.276391	0.791522	0.305642	-0.819968	6	-4.77898	0.00306605	0.00194033		8.89663	8.03792	8.85789		+		-	n<c/t
H200010329	0.599034	NM_001919	DCI	Dodecenoyl-Coenzyme A delta isomerase (3,2 trans-enoyl-Coenzyme A isomerase)			838.558	502.325	0.0466792	0.739291	6.14931	0.000847493	0.000899345	0.104359	0.86804	0.418733	0.185232	-0.634933	6	-4.55411	0.00387495	0.00235742		9.71177	8.97248	9.60741		+		-	n<c/t
H200004974	0.702373	NM_031903	MRPL32	Mitochondrial ribosomal protein L32			419.214	294.444	0.0467152	0.509691	6.23113	0.000790294	0.000877134	0.0438563	0.536156	0.611135	0.252525	-0.465835	6	-4.06558	0.00660874	0.00375844		8.71154	8.20185	8.66769		+		-	n<c/t
H200014862	0.624799	AK023055	0	Homo sapiens cDNA FLJ12993 fis, clone NT2RP3000197			4032.79	2519.68	0.0467152	0.678536	6.24336	0.000782133	0.000873107	0.0937471	0.862588	0.421498	0.186352	-0.584789	6	-4.20262	0.00566933	0.00326585		11.9776	11.299	11.8838		+		-	n<c/t
H200014636	0.599118	NM_004805	POLR2D	Polymerase (RNA) II (DNA directed) polypeptide D			756.299	453.113	0.0468005	0.739087	6.21513	0.000801126	0.000877935	0.0935421	0.786614	0.461438	0.201348	-0.645545	6	-4.32007	0.00498233	0.00291829		9.56281	8.82373	9.46927		+		-	n<c/t
H200017542	0.657723	NM_017433	MYO3A	Myosin IIIA			879.732	578.62	0.0468005	0.604448	5.98618	0.000976276	0.000920244	-0.126222	-1.25005	0.257828	0.120567	-0.73067	6	-5.34254	0.00175704	0.00126564		9.78092	9.17647	9.90714		+		-	n<c/t
H200008786	0.558403	AF155654	0	Human putative ribosomal protein S1 mRNA			609.848	340.541	0.0468757	0.840621	5.99634	0.00096763	0.000920244	0.0617862	0.440735	0.674841	0.271986	-0.778835	6	-4.83323	0.00290071	0.00185324		9.25231	8.41168	9.19052		+		-	n<c/t
H200000038	0.477216	NM_004906	KIAA0105	Wilms' tumour 1-associating protein			765.8	365.452	0.0469202	1.06729	5.94047	0.00101627	0.000925605	0.0919906	0.512016	0.626934	0.257997	-0.975295	6	-4.8558	0.0028349	0.0018238		9.58082	8.51354	9.48883		+		-	n<c/t
H200001939	0.550731	NM_002495	NDUFS4	NADH dehydrogenase (ubiquinone) Fe-S protein 4 (18kD) (NADH-coenzyme Q reductase)			814.777	448.723	0.0469202	0.86058	6.19591	0.000814359	0.000881888	0.160974	1.15896	0.290509	0.133822	-0.699607	6	-4.14863	0.00602027	0.00345561		9.67026	8.80968	9.50929		+		-	n<c/t
H200010291	0.654051	NM_001757	CBR1	Carbonyl reductase 1			605.701	396.159	0.0469502	0.612525	5.68227	0.0012807	0.00103182	-0.108935	-1.01057	0.351227	0.158694	-0.72146	6	-5.44451	0.00159559	0.00117681		9.24246	8.62994	9.3514		+		-	n<c/t
H200017540	0.405883	NM_016359	ANKT	Nucleolar protein ANKT			2726.8	1106.76	0.0470318	1.30087	5.87516	0.00107672	0.000945069	0.131685	0.594734	0.573749	0.240419	-1.16918	6	-4.83717	0.00288909	0.00184728		11.413	10.1121	11.2813		+		-	n<c/t
H200011265	0.698545	NM_024056	MGC5576	Hypothetical protein MGC5576			519.705	363.038	0.0471643	0.517575	5.52678	0.00147758	0.00112501	0.000213084	0.00227536	0.998258	0.358893	-0.517362	6	-5.26207	0.00189763	0.0013418		9.02155	8.50398	9.02134		+		-	n<c/t
H200017541	0.498095	NM_001240	CCNT1	Cyclin T1			2194.78	1093.21	0.0472301	1.00551	6.16973	0.000832785	0.00088865	0.212824	1.30588	0.239424	0.112939	-0.792682	6	-4.01956	0.00696236	0.00393168		11.0999	10.0944	10.887		+		-	n<c/t
H200006256	0.296699	NM_003329	TXN	Thioredoxin			3520.83	1044.63	0.0479051	1.75293	5.59716	0.00138448	0.00108143	0.0416905	0.133119	0.898452	0.334707	-1.71124	6	-5.14666	0.00212216	0.00146803		11.7817	10.0288	11.74		+		-	n<c/t
H200001993	0.681208	AK055625	0	Homo sapiens cDNA FLJ31063 fis, clone HSYRA2001105			561.02	382.172	0.0479969	0.553832	6.10235	0.000882454	0.000904226	-0.0175029	-0.192855	0.853435	0.322275	-0.571335	6	-4.66224	0.00345927	0.00214188		9.13191	8.57808	9.14941		+		-	n<c/t
H200017522	0.605801	NM_014273	ADAMTS6	A disintegrin-like and metalloprotease (reprolysin type) with thrombospondin type 1 motif, 6			809.267	490.254	0.0479969	0.723085	5.88323	0.00106904	0.000940624	-0.0211821	-0.172343	0.868834	0.327013	-0.744267	6	-4.97977	0.00250231	0.00164722		9.66047	8.93739	9.68165		+		-	n<c/t
H200000448	0.470293	NM_005998	CCT3	Chaperonin containing TCP1, subunit 3 (gamma)			1012.7	476.264	0.0480407	1.08837	5.92014	0.00103467	0.000925605	0.190134	1.03423	0.340904	0.154552	-0.898235	6	-4.49511	0.00412538	0.00247598		9.98399	8.89562	9.79385		+		-	n<c/t
H200000868	0.79824	NM_004715	CTDP1	CTD (carboxy-terminal domain, RNA polymerase II, polypeptide A) phosphatase, subunit 1			703.394	561.477	0.0480407	0.325105	5.93343	0.0010226	0.000925605	-0.0816008	-1.48928	0.186991	0.0908292	-0.406706	6	-5.27558	0.00187315	0.00133135		9.45819	9.13308	9.53979		+		-	n<c/t
H200003293	0.393973	AK027802	LOC51123	HSPC038 protein			4401.73	1734.17	0.0480407	1.34383	6.10977	0.000876826	0.000904226	0.0574318	0.261116	0.802735	0.308059	-1.2864	6	-4.39397	0.00459819	0.00271708		12.1039	10.76	12.0464		+		-	n<c/t
H200004462	0.75328	NM_032024	CDA017	CDA017 protein			343.618	258.84	0.0480407	0.408742	6.06109	0.000914546	0.000913531	-0.0377591	-0.559915	0.595806	0.247593	-0.446501	6	-4.79062	0.0030297	0.00192339		8.42466	8.01592	8.46242		+		-	n<c/t
H200008263	0.658349	NM_016406	HSPC155	Hypothetical protein			675.093	444.446	0.0480407	0.603076	6.09665	0.000886813	0.000905368	-0.0211999	-0.214315	0.837399	0.318317	-0.624276	6	-4.57312	0.00379796	0.00231761		9.39894	8.79587	9.42014		+		-	n<c/t
H200008594	0.461136	NM_031295	PP1226	Hypothetical protein PP1226			2029.75	935.989	0.0480407	1.11674	6.01509	0.000951905	0.00091813	0.341492	1.83938	0.115477	0.0583894	-0.775245	6	-4.05031	0.00672375	0.00381573		10.9871	9.87035	10.6456		+		-	n<c/t
H200012745	0.666941	NM_018679	TCP11	T-complex 11 (mouse)			736.74	491.362	0.0480407	0.584368	6.11275	0.000874574	0.000904226	0.0148512	0.155351	0.881639	0.331212	-0.569517	6	-4.30091	0.00508775	0.0029692		9.52501	8.94064	9.51016		+		-	n<c/t
H200016178	0.514601	NM_005758	HNRPA3	Heterogeneous nuclear ribonucleoprotein A3			2182.79	1123.27	0.0480407	0.958473	6.11099	0.000875901	0.000904226	0.012294	0.0783835	0.940072	0.344928	-0.946179	6	-4.43741	0.00438804	0.00260249		11.092	10.1335	11.0797		+		-	n<c/t
H200017199	0.706166	AL080118	DKFZP564F1123	DKFZP564F1123 protein			554.317	391.44	0.0480407	0.501921	5.89109	0.00106161	0.000936138	-0.110188	-1.29329	0.243469	0.114453	-0.612109	6	-5.23382	0.00194999	0.0013726		9.11457	8.61265	9.22476		+		-	n<c/t
H200017318	0.54759	AF042162	COX5AP1	Cytochrome c oxidase subunit Va pseudogene 1			946.436	518.259	0.0480407	0.868832	6.098	0.000885777	0.000905368	0.111609	0.783342	0.463216	0.202014	-0.757223	6	-4.25602	0.00534461	0.0031033		9.88636	9.01753	9.77475		+		-	n<c/t
H200017471	0.48907	AF085233	SGKL	Serum/glucocorticoid regulated kinase-like			1238.12	605.525	0.0480407	1.03189	5.72576	0.00123112	0.00100903	-0.190262	-1.05573	0.331736	0.150993	-1.22215	6	-5.30525	0.00182066	0.00129865		10.2739	9.24204	10.4642		+		-	n<c/t
H200007120	0.439768	NM_001269	CHC1	Chromosome condensation 1			957.836	421.225	0.0484156	1.18519	5.9876	0.000975059	0.000920244	0.119268	0.602547	0.568867	0.238998	-1.06592	6	-4.50954	0.00406246	0.00244554		9.90363	8.71845	9.78437		+		-	n<c/t
H200014269	0.460345	NM_001799	CDK7	Cyclin-dependent kinase 7 (MO15 homolog, Xenopus laevis, cdk-activating kinase)			1426.04	656.472	0.0485364	1.11921	5.93021	0.00102551	0.000925605	0.0531856	0.281807	0.787559	0.304602	-1.06603	6	-4.69318	0.00334975	0.0020821		10.4778	9.35859	10.4246		+		-	n<c/t
H200001791	0.719599	NM_012106	BART1	Binder of Arl Two			1463.16	1052.89	0.048568	0.474735	6.08326	0.000897144	0.000906595	0.042576	0.545569	0.605036	0.250641	-0.432159	6	-4.13276	0.00612801	0.00351493		10.5149	10.0401	10.4723		+		-	n<c/t
H200011393	0.601719	NM_022457	FLJ10416	Similar to constitutive photomorphogenic protein 1 (Arabidopsis)			689.34	414.789	0.048568	0.732839	5.94875	0.00100889	0.000925605	0.187371	1.52097	0.179085	0.087253	-0.545467	6	-3.19665	0.0186788	0.0101343		9.42907	8.69623	9.2417		+		-	n<c/t
H200000083	0.742175	U00238	PPAT	Phosphoribosyl pyrophosphate amidotransferase			611.702	453.989	0.0486568	0.43017	5.87299	0.00107881	0.000945069	-0.0977678	-1.3348	0.230358	0.109249	-0.527937	6	-5.18279	0.00204878	0.0014296		9.25668	8.82652	9.35445		+		-	n<c/t
H200002039	0.549703	NM_006327	TIMM23	Translocase of inner mitochondrial membrane 23 homolog (yeast)			959.482	527.43	0.0486568	0.863276	5.81253	0.00113859	0.000970943	0.0224104	0.150892	0.885006	0.331545	-0.840865	6	-4.81587	0.00295248	0.00188032		9.90611	9.04284	9.8837		+		-	n<c/t
H200006634	0.544148	NM_004125	GNG10	Guanine nucleotide binding protein 10			868.479	472.581	0.0486568	0.877928	4.85322	0.00284235	0.00182466	-0.270176	-1.49354	0.185909	0.0904131	-1.1481	6	-5.71342	0.00124496	0.00101217		9.76235	8.88442	10.0325		+		-	n<c/t
H200007075	0.665548	NM_019005	FLJ20323	Hypothetical protein			652.272	434.118	0.0486568	0.587385	6.05194	0.000921842	0.000914373	0.0608362	0.626806	0.553872	0.233922	-0.526549	6	-3.94257	0.00760216	0.00426		9.34933	8.76194	9.28849		+		-	n<c/t
H200008406	0.467924	NM_006937	SMT3H2	SMT3 suppressor of mif two 3 homolog 2 (yeast)			8450.87	3954.36	0.0486568	1.09565	5.9054	0.00104825	0.000931277	0.118815	0.640395	0.54558	0.231272	-0.976839	6	-4.55997	0.00385102	0.00234464		13.0449	11.9492	12.9261		+		-	n<c/t
H200009690	0.535091	NM_006324	CFDP1	Craniofacial development protein 1			942.739	504.452	0.0487639	0.902143	6.0181	0.000949402	0.00091813	-0.0218656	-0.145863	0.888806	0.331981	-0.924008	6	-4.52524	0.00399526	0.00241414		9.88072	8.97857	9.90258		+		-	n<c/t
H200015341	0.552416	BC000145	H1F0	H1 histone family, member 0			734.481	405.739	0.0487639	0.856174	5.32319	0.00178973	0.00128448	-0.0441279	-0.274361	0.793009	0.305642	-0.900301	6	-5.26373	0.0018946	0.0013418		9.52058	8.66441	9.56471		+		-	n<c/t
H200000139	0.548599	NM_001047	SRD5A1	Steroid-5-alpha-reductase, alpha polypeptide 1 (3-oxo-5 alpha-steroid delta 4-dehydrogenase alpha 1)			714.908	392.198	0.0487985	0.866177	5.73762	0.00121797	0.00100345	0.189546	1.25557	0.255953	0.11976	-0.67663	6	-4.48205	0.00418323	0.00250509		9.48161	8.61544	9.29207		+		-	n<c/t
H200004634	0.485522	NM_018464	MDS029	Uncharacterized hematopoietic stem/progenitor cells protein MDS029			1144.63	555.743	0.0487985	1.04239	6.00731	0.000958396	0.000919929	0.0369643	0.213025	0.838361	0.318532	-1.00543	6	-4.3783	0.00467678	0.00275945		10.1607	9.11827	10.1237		+		-	n<c/t
H200006860	0.681647	NM_001698	AUH	AU RNA binding protein/enoyl-Coenzyme A hydratase			420.422	286.58	0.0487985	0.552903	5.99856	0.000965747	0.000920244	0.0288294	0.312776	0.765037	0.299318	-0.524074	6	-4.36265	0.00475678	0.0028046		8.71569	8.16279	8.68687		+		-	n<c/t
H200013972	0.521822	X74794	MCM4	MCM4 minichromosome maintenance deficient 4 (S. cerevisiae)			889.791	464.312	0.0487985	0.938371	5.60442	0.00137527	0.00107922	-0.122453	-0.731349	0.492129	0.21186	-1.06082	6	-5.17992	0.00205451	0.00142986		9.79732	8.85895	9.91977		+		-	n<c/t
H200014396	0.627626	AK058054	0	Homo sapiens cDNA FLJ25325 fis, clone TST00332			795.629	499.358	0.0487985	0.672022	6.02982	0.000939752	0.00091813	0.0317804	0.285154	0.785113	0.3045	-0.640242	6	-4.29588	0.00511581	0.0029834		9.63595	8.96393	9.60417		+		-	n<c/t
H200019240	0.596266	NM_032580	HES7	Hairy and enhancer of split 7 (Drosophila)			403.69	240.707	0.0487985	0.745972	5.74472	0.00121018	0.00100217	0.0876282	0.674824	0.524924	0.223579	-0.658343	6	-4.66321	0.00345577	0.00214137		8.65711	7.91113	8.56948		+		-	n<c/t
H200003348	0.325227	NM_005870	SAP18	Sin3-associated polypeptide, 18kD			6970.11	2266.87	0.0490741	1.62048	6.01212	0.000954372	0.00091813	0.117558	0.43615	0.677984	0.272978	-1.50292	6	-4.09445	0.00639713	0.00365103		12.767	11.1465	12.6494		+		-	n<c/t
H200006551	0.288357	NM_000291	PGK1	Phosphoglycerate kinase 1			2061.44	594.431	0.0490741	1.79407	5.76896	0.00118402	0.000993837	-0.13101	-0.421273	0.68823	0.276134	-1.92508	6	-4.91669	0.00266566	0.00173765		11.0094	9.21537	11.1404		+		-	n<c/t
H200007192	0.625122	NM_004362	CLGN	Calmegin			745.692	466.148	0.0490741	0.677791	5.82151	0.00112947	0.000967275	-0.0829989	-0.712874	0.502693	0.215483	-0.76079	6	-4.95081	0.00257585	0.00169286		9.54244	8.86464	9.62543		+		-	n<c/t
H200007714	0.542301	NM_017446	MRPL39	Mitochondrial ribosomal protein L39			1187.56	644.016	0.0490741	0.882833	5.57881	0.00140809	0.00109292	-0.0471406	-0.297891	0.775832	0.301922	-0.929974	6	-5.05167	0.00232979	0.00156839		10.2138	9.33095	10.2609		+		-	n<c/t
H200007913	0.447204	AL161952	GLUL	Glutamate-ammonia ligase (glutamine synthase)			1632.16	729.907	0.0490741	1.16099	5.9966	0.000967411	0.000920244	0.194266	1.00339	0.354406	0.15986	-0.966728	6	-3.78867	0.00908749	0.00504652		10.6726	9.51157	10.4783		+		-	n<c/t
H200016123	0.44873	AF042163	COX6CP1	Cytochrome c oxidase subunit VIc pseudogene 1			1425.29	639.57	0.0490741	1.15608	5.95342	0.00100475	0.000925605	0.264593	1.36256	0.221945	0.105634	-0.891487	6	-3.39397	0.014604	0.00796665		10.477	9.32096	10.2124		+		-	n<c/t
H200019305	0.56059	NM_024755	FLJ13213	Hypothetical protein FLJ13213			1027.48	575.994	0.0490741	0.834981	5.56863	0.00142139	0.00109987	-0.132111	-0.881069	0.41218	0.183039	-0.967092	6	-5.21151	0.00199249	0.00139517		10.0049	9.16991	10.137		+		-	n<c/t
H200001305	0.684803	NM_012328	DNAJB9	DnaJ (Hsp40) homolog, subfamily B, member 9			793.355	543.292	0.0493938	0.546239	5.84431	0.0011067	0.000955681	0.0416727	0.445864	0.671333	0.271253	-0.504566	6	-4.48942	0.00415048	0.00248919		9.63182	9.08558	9.59015		+		-	n<c/t
H200004142	0.60557	AF288394	C1orf19	Chromosome 1 open reading frame 19			2179.84	1320.05	0.0493938	0.723634	5.90431	0.00104925	0.000931277	0.155054	1.26512	0.25274	0.118464	-0.56858	6	-3.40908	0.0143348	0.00782511		11.09	10.3664	10.935		+		-	n<c/t
H200006744	0.504536	NM_006867	RBPMS	RNA-binding protein gene with multiple splicing			767.101	387.03	0.0493938	0.986971	5.69434	0.00126672	0.0010257	-0.178367	-1.02909	0.343124	0.155383	-1.16534	6	-5.1123	0.00219473	0.00150141		9.58327	8.5963	9.76164		+		-	n<c/t
H200007702	0.480322	NM_003915	CPNE1	Copine I			665.603	319.704	0.0493938	1.05793	4.82252	0.00293252	0.0018691	-0.303477	-1.38339	0.215817	0.10333	-1.3614	6	-5.59643	0.00138541	0.00108143		9.37852	8.32059	9.68199		+		-	n<c/t
H200010341	0.659703	NM_006066	AKR1A1	Aldo-keto reductase family 1, member A1 (aldehyde reductase)			663.779	437.897	0.0493938	0.600112	5.90974	0.00104422	0.000930002	0.117711	1.15919	0.290423	0.133822	-0.482401	6	-3.45344	0.0135757	0.00744109		9.37456	8.77445	9.25685		+		-	n<c/t
H200010608	0.78547	AK055338	0	Homo sapiens cDNA FLJ30776 fis, clone FEBRA2000793			529.195	415.667	0.0493938	0.348372	5.96507	0.000994524	0.000922103	0.0060358	0.103349	0.921054	0.341069	-0.342337	6	-4.20048	0.00568281	0.00327127		9.04766	8.69928	9.04162		+		-	n<c/t
H200011656	0.532701	NM_002493	NDUFB6	NADH dehydrogenase (ubiquinone) 1 beta subcomplex, 6 (17kD, B17)			754.627	401.991	0.0493938	0.908602	5.75209	0.00120216	0.000998715	-0.172127	-1.08969	0.31767	0.144755	-1.08073	6	-5.08771	0.0022484	0.0015316		9.55962	8.65102	9.73175		+		-	n<c/t
H200012495	0.602342	BC009561	0	Homo sapiens, Similar to RIKEN cDNA B230118H07 gene, clone MGC:10116 IMAGE:3900485, mRNA, complete c			459.977	277.063	0.0493938	0.731344	5.92715	0.00102828	0.000925605	0.238366	1.93183	0.101586	0.0518558	-0.492978	6	-3.15492	0.0196915	0.010655		8.84542	8.11407	8.60705		+		-	n<c/t
H200014239	0.618467	AK056507	0	Homo sapiens cDNA FLJ31945 fis, clone NT2RP7006980			658.713	407.392	0.0495136	0.693232	4.66623	0.00344494	0.0021363	-0.257752	-1.73496	0.133437	0.066631	-0.950984	6	-5.67634	0.00128764	0.00103326		9.36351	8.67027	9.62126		+		-	n<c/t
H200014758	0.432112	NM_001469	G22P1	Thyroid autoantigen 70kD (Ku antigen)			1115.19	481.888	0.0495136	1.21052	5.89674	0.00105631	0.000933517	-0.000164562	-0.000801621	0.999386	0.359006	-1.21069	6	-4.4704	0.00423563	0.00253065		10.1231	8.91255	10.1232		+		-	n<c/t
H200015761	0.68163	NM_015584	DKFZP586F1524	DKFZP586F1524 protein			1055.18	719.242	0.0495136	0.552939	5.93274	0.00102322	0.000925605	0.0970549	1.04135	0.337845	0.153599	-0.455884	6	-3.65202	0.0106806	0.00589855		10.0433	9.49033	9.94622		+		-	n<c/t
H200007218	0.677704	NM_033048	CPXCR1	CPX chromosome region, candidate 1			579.829	392.953	0.0496738	0.561272	5.9401	0.00101661	0.000925605	0.0259518	0.274655	0.792793	0.305642	-0.53532	6	-4.10044	0.00635424	0.00363172		9.17948	8.61821	9.15353		+		-	n<c/t
H200011739	0.514058	NM_032231	FLJ22875	Hypothetical protein FLJ22875			969.06	498.153	0.0498586	0.959996	5.91408	0.00104023	0.000928035	0.0575027	0.354247	0.735271	0.29105	-0.902493	6	-4.23571	0.00546559	0.0031621		9.92044	8.96045	9.86294		+		-	n<c/t
H200005447	0.5852	NM_012449	STEAP	Six transmembrane epithelial antigen of the prostate			485.23	283.956	0.0253324	0.772998	10.6834	3.96818e-05	0.000536247	-0.154859	-2.14027	0.0761222	0.0393076	-0.927856	6	-9.28755	8.81394e-05	0.000555077		8.92252	8.14953	9.07738		+	-	-	n<c<t
H200011798	0.723053	AB037861	DKFZP586J0619	DKFZP586J0619 protein			788.942	570.447	0.0391703	0.467827	4.76316	0.00311624	0.00196898	-0.223974	-2.28038	0.062767	0.0326424	-0.691801	6	-6.93539	0.000445313	0.00076163		9.62378	9.15595	9.84775		+	-	-	n<c<t
H200001509	0.668549	NM_017761	FLJ20312	Hypothetical protein FLJ20312			773.128	516.874	0.0455352	0.580894	5.82461	0.00112634	0.00096563	-0.271769	-2.72502	0.0344125	0.0183727	-0.852663	6	-6.05974	0.000915614	0.000913531		9.59456	9.01367	9.86633		+	-	-	n<c<t
H200009487	0.557009	NM_005313	GRP58	Glucose regulated protein, 58kD			834.026	464.56	0.0469202	0.844228	4.64814	0.00351052	0.00216526	-0.50252	-2.76677	0.0325614	0.017396	-1.34675	6	-6.10576	0.000879862	0.000904226		9.70395	8.85972	10.2065		+	-	-	n<c<t
H200020261	0.72421	NM_018288	FLJ10975	XAP135 pseudogene			1490.12	1079.16	0.0364076	0.465521	6.34367	0.000718694	0.000848719	0.283152	3.85853	0.00837658	0.00467112	-0.182368	6	-1.79011	0.123633	0.0622055		10.5412	10.0757	10.2581		+	+		c>n/t
H200017504	0.297564	NM_013360	ZNF222	Zinc finger protein 222			1171.89	348.711	0.0185536	1.74873	13.8608	8.77998e-06	0.000336162	0.430873	3.4152	0.0142273	0.00777701	-1.31786	6	-8.08545	0.000191807	0.000684652		10.1946	8.44589	9.76375		+	+	-	c>t>n
H200001893	0.54521	AK055070	0	Homo sapiens cDNA FLJ20167 fis, clone COL09512			967.395	527.434	0.0202524	0.875115	13.1819	1.17685e-05	0.00038182	0.15162	2.28386	0.0624681	0.0325079	-0.723495	6	-7.7647	0.000240032	0.000698526		9.91796	9.04285	9.76634		+	+	-	c>t>n
H200005518	0.29135	NM_019894	TMPRSS4	Transmembrane protease, serine 4			7793.7	2270.7	0.0202524	1.77917	13.1576	1.18955e-05	0.00038182	0.276009	2.04118	0.0873014	0.0448493	-1.50316	6	-8.11359	0.000188138	0.000684652		12.9281	11.1489	12.6521		+	+	-	c>t>n
H200002595	0.308239	NM_020201	NT5M	5' nucleotidase, mitochondrial			1912.85	589.613	0.0206088	1.69788	13.0436	1.25141e-05	0.000383593	0.27134	2.08451	0.0822208	0.0423477	-1.42654	6	-8.6092	0.000135113	0.00059901		10.9015	9.20363	10.6302		+	+	-	c>t>n
H200008196	0.318623	AF339799	0	Homo sapiens clone IMAGE:2363394, mRNA sequence			966.445	307.931	0.0244664	1.65008	11.4893	2.61122e-05	0.000478349	0.28513	1.98533	0.0943251	0.0483338	-1.36495	6	-6.97427	0.000432026	0.000755675		9.91654	8.26647	9.63141		+	+	-	c>t>n
H200012484	0.523937	NM_005539	INPP5A	Inositol polyphosphate-5-phosphatase, 40kD			1443.51	756.309	0.0244664	0.932534	11.3363	2.82111e-05	0.000480554	0.170954	2.0782	0.0829408	0.0426638	-0.761579	6	-6.75265	0.000514411	0.000792969		10.4954	9.56283	10.3244		+	+	-	c>t>n
H200013445	0.360101	NM_024778	FLJ22612	Hypothetical protein FLJ22612			3519.15	1267.25	0.02646	1.47353	10.6697	3.99763e-05	0.000536247	0.339805	2.4605	0.0490864	0.0258121	-1.13372	6	-6.67063	0.000549377	0.000808487		11.781	10.3075	11.4412		+	+	-	c>t>n
H200001843	0.487306	BC002924	MGC1842	Hypothetical protein MGC1842			1402.83	683.607	0.0280761	1.0371	9.48301	7.83309e-05	0.000555077	0.339801	3.10706	0.0209271	0.0113007	-0.6973	6	-4.77046	0.00309298	0.00195583		10.4541	9.41702	10.1143		+	+	-	c>t>n
H200006411	0.732706	NM_001303	COX10	COX10 homolog, cytochrome c oxidase assembly protein, heme A: farnesyltransferase (yeast)			631.429	462.652	0.0280761	0.448694	8.97065	0.000107227	0.000557089	0.148574	2.97042	0.0249441	0.0133978	-0.30012	6	-4.28652	0.00516853	0.00300977		9.30248	8.85378	9.1539		+	+	-	c>t>n
H200017518	0.356594	NM_078469	BCCIP	BRCA2 and CDKN1A interacting protein			1939.01	691.439	0.0280761	1.48765	9.6546	7.07495e-05	0.000555077	0.364427	2.36507	0.0558955	0.029204	-1.12322	6	-7.19948	0.000363459	0.000713245		10.9211	9.43346	10.5567		+	+	-	c>t>n
H200017589	0.247434	AK055935	0	Homo sapiens cDNA FLJ31373 fis, clone NB9N42000342			5705.7	1411.79	0.0280761	2.01488	9.31989	8.64224e-05	0.000555077	0.544801	2.51999	0.0452876	0.023877	-1.47008	6	-5.0069	0.00243557	0.00162106		12.4782	10.4633	11.9334		+	+	-	c>t>n
H200021152	0.335908	BC006438	0	Homo sapiens, clone MGC:13162 IMAGE:3010103, mRNA, complete cds			2623.67	881.312	0.0280761	1.57386	9.09187	9.94101e-05	0.000555077	0.461869	2.66812	0.0371194	0.0197361	-1.11199	6	-5.74141	0.00121381	0.00100345		11.3574	9.78351	10.8955		+	+	-	c>t>n
H200003393	0.720381	D26069	CENTB2	Centaurin, beta 2			738.204	531.788	0.0348588	0.473168	7.88202	0.000220929	0.000691375	0.16283	2.71242	0.0349933	0.0186704	-0.310338	6	-3.78349	0.00914287	0.00507376		9.52788	9.05471	9.36505		+	+	-	c>t>n
H200002598	0.752998	AF339767	0	Homo sapiens clone IMAGE:116415, mRNA sequence			444.659	334.827	0.035315	0.409281	7.6228	0.000265736	0.000698526	0.143849	2.67916	0.0365769	0.0194764	-0.265433	6	-3.56428	0.0118657	0.00653505		8.79655	8.38727	8.65271		+	+	-	c>t>n
H200009894	0.512865	NM_006821	ZAP128	Peroxisomal long-chain acyl-coA thioesterase			618.516	317.215	0.035315	0.963348	7.91304	0.000216175	0.000691375	0.253274	2.08042	0.0826864	0.0425602	-0.710073	6	-4.50716	0.00407277	0.00244991		9.27267	8.30932	9.01939		+	+	-	c>t>n
H200016272	0.571392	NM_006070	TFG	TRK-fused gene			870.011	497.118	0.035315	0.807446	7.70438	0.000250593	0.000698526	0.229926	2.19388	0.0706959	0.0366234	-0.57752	6	-5.18077	0.00205281	0.00142986		9.76489	8.95744	9.53496		+	+	-	c>t>n
H200019863	0.344204	NM_001915	CYB561	Cytochrome b-561			6547.44	2253.65	0.035315	1.53867	7.89749	0.000218544	0.000691375	0.506355	2.59896	0.040719	0.0215391	-1.03231	6	-4.47234	0.00422685	0.00252743		12.6767	11.138	12.1704		+	+	-	c>t>n
H200000115	0.595788	NM_001689	ATP5G3	ATP synthase, H+ transporting, mitochondrial F0 complex, subunit c (subunit 9) isoform 3			635.109	378.39	0.0361424	0.747129	7.26836	0.000345049	0.000709957	0.220315	2.14331	0.0758034	0.0391681	-0.526814	6	-4.73065	0.00322237	0.00202014		9.31086	8.56373	9.09054		+	+	-	c>t>n
H200001189	0.382332	AB051485	KIAA1698	KIAA1698 protein			2971.99	1136.29	0.0391802	1.3871	6.96246	0.000436014	0.000755675	0.405908	2.03743	0.087756	0.045054	-0.981192	6	-3.70017	0.0100863	0.00557802		11.5372	10.1501	11.1313		+	+	-	c>t>n
H200002361	0.732206	NM_017827	FLJ20450	Hypothetical protein FLJ20450			1363.46	998.336	0.0425388	0.449679	6.19345	0.000816066	0.000881894	0.207648	2.85995	0.0288035	0.0154397	-0.242031	6	-2.36698	0.0557503	0.0291633		10.4131	9.96338	10.2054		+	+	-	c>t>n
H200019441	0.618751	AK022312	0	Homo sapiens cDNA FLJ12250 fis, clone MAMMA1001419			682.857	422.518	0.0427393	0.69257	6.56015	0.000600869	0.000817832	0.225415	2.13518	0.0766594	0.0395595	-0.467154	6	-3.23911	0.0177066	0.00962643		9.41544	8.72287	9.19002		+	+	-	c>t>n
H200008579	0.472435	NM_012153	EHF	Ets homologous factor			3127.83	1477.7	0.0427591	1.08181	6.71244	0.000531222	0.000795293	0.322092	1.99852	0.0926159	0.0475187	-0.75972	6	-3.64668	0.0107488	0.00593212		11.6109	10.5291	11.2889		+	+	-	c>t>n
H200006500	0.613315	NM_014268	MAPRE2	Microtubule-associated protein, RP/EB family, member 2			669.882	410.849	0.0446326	0.7053	6.61206	0.000576014	0.000809856	0.321645	3.01537	0.0235371	0.012659	-0.383655	6	-3.25789	0.0172945	0.00940874		9.38776	8.68246	9.06612		+	+	-	c>t>n
H200003353	0.598163	NM_017838	NOLA2	Nucleolar protein family A, member 2 (H/ACA small nucleolar RNPs)			727.221	434.996	0.0455352	0.741389	6.30808	0.000740502	0.000850556	0.245137	2.08574	0.0820805	0.0423026	-0.496252	6	-3.21059	0.0183534	0.00997128		9.50625	8.76486	9.26111		+	+	-	c>t>n
H200014288	0.717665	NM_004475	FLOT2	Flotillin 2			1194.06	856.933	0.0455352	0.478618	6.05759	0.000917327	0.000913531	0.269604	3.41221	0.0142797	0.00780033	-0.209015	6	-2.05801	0.085291	0.0438446		10.2217	9.74304	9.95205		+	+	-	c>t>n
H200008690	0.865159	AF141901	0	Homo sapiens GKAP/SAPAP interacting protein (SHANK) mRNA, partial cds			448.478	388.005	0.0458818	0.208963	5.8637	0.00108775	0.000950558	0.0866335	2.43102	0.0510917	0.0267963	-0.12233	6	-2.43535	0.0507915	0.0266737		8.80889	8.59993	8.72226		+	+	-	c>t>n
H200008102	0.488016	NM_001635	AMPH	Amphiphysin (Stiff-Mann syndrome with breast cancer 128kD autoantigen)			2006.98	979.44	0.0493938	1.035	5.59743	0.00138413	0.00108143	0.431447	2.33333	0.0583741	0.0304565	-0.603552	6	-2.365	0.0559007	0.029204		10.9708	9.93581	10.5394		+	+	-	c>t>n
H200002746	0.722695	NM_017760	FLJ20311	Hypothetical protein FLJ20311			594.091	429.346	0.0495136	0.468542	5.74041	0.00121491	0.00100345	0.17688	2.16707	0.073358	0.0379535	-0.291662	6	-2.67378	0.0368401	0.0196036		9.21454	8.746	9.03766		+	+	-	c>t>n
H200009544	0.703155	NM_006310	NPEPPS	Aminopeptidase puromycin sensitive			393.54	276.72	0.0495136	0.508086	5.76545	0.00118776	0.000994901	0.204007	2.31495	0.0598614	0.0311919	-0.304078	6	-2.64882	0.0380887	0.0202143		8.62037	8.11228	8.41636		+	+	-	c>t>n
H200020721	1.31188	AK057162	0	Homo sapiens cDNA FLJ32600 fis, clone STOMA1000052			1951.01	2559.48	0.0500388	-0.391633	-5.9258	0.00102951		-0.0144157	-0.218124	0.834562		0.377217	6	4.07078	0.00657007			10.93	11.3216	10.9444
H200011486	0.596765	NM_032905	MGC14439	Hypothetical protein MGC14439			471.1	281.136	0.0500438	0.744766	5.66282	0.00130362		-0.0566697	-0.430887	0.6816		-0.801436	6	-4.88895	0.00274131			8.87989	8.13512	8.93656
H200017048	2.65705	AJ010233	RFPL3S	Ret finger protein-like 3 antisense			247.05	656.426	0.0500438	-1.40983	-5.6307	0.00134248		-0.0809035	-0.32312	0.757569		1.32892	6	4.7	0.00332615			7.94866	9.35849	8.02956
H200017487	0.545339	NM_014097	PRO1693	PRO1693 protein			1331.42	726.074	0.0501065	0.874776	5.91028	0.00104372		0.222167	1.50104	0.184021		-0.652609	6	-3.47618	0.0132039			10.3787	9.50397	10.1566
H200008407	0.474651	AF134802	CFL2	Cofilin 2 (muscle)			1555.46	738.301	0.0501507	1.07506	5.87824	0.00107379		-7.46651e-05	-0.000408255	0.999687		-1.07514	6	-4.41922	0.00447471			10.6031	9.52807	10.6032
H200008787	2.41484	U90552	BTN3A1	Butyrophilin, subfamily 3, member A1			336.11	811.652	0.0501507	-1.27193	-5.39779	0.00166737		-0.0940361	-0.399069	0.703658		1.17789	6	4.85344	0.00284169			8.39279	9.66472	8.48683
H200020668	2.32281	AK057513	0	Homo sapiens cDNA FLJ32951 fis, clone TESTI2008033			2709.64	6293.98	0.0501507	-1.21587	-5.90078	0.00105254		0.0120979	0.0587128	0.955087		1.22797	6	4.34838	0.00483105			11.4039	12.6198	11.3918
H200004043	0.36351	NM_004718	COX7A2L	Cytochrome c oxidase subunit VIIa polypeptide 2 like			1502.64	546.223	0.0506851	1.45993	5.56395	0.00142755		0.0196578	0.0749178	0.942716		-1.44028	6	-4.79662	0.00301113			10.5533	9.09335	10.5336
H200007712	1.6663	AB020637	KIAA0830	KIAA0830 protein			473.033	788.214	0.0507564	-0.736646	-5.28008	0.00186508		0.155328	1.11335	0.308162		0.891974	6	5.28629	0.001854			8.8858	9.62244	8.73047
H200010184	0.422097	BF698890	PSMB6	Proteasome (prosome, macropain) subunit, beta type, 6			3164.51	1335.73	0.0507564	1.24435	5.86796	0.00108364		0.250475	1.18116	0.282232		-0.993877	6	-3.9426	0.00760187			11.6278	10.3834	11.3773
H200011188	2.03366	NM_007164	MADCAM1	Mucosal vascular addressin cell adhesion molecule 1			3334.7	6781.66	0.0507564	-1.02408	-5.24906	0.00192153		0.451303	2.31321	0.0600041		1.47538	6	5.54361	0.00145468			11.7033	12.7274	11.252
H200003193	1.76586	AK024205	0	Homo sapiens cDNA FLJ14143 fis, clone MAMMA1002892			421.719	744.697	0.0509261	-0.820371	-5.59046	0.00139305		0.0957918	0.652778	0.538092		0.916163	6	4.95924	0.00255418			8.72014	9.54051	8.62435
H200006715	1.82481	NM_006224	PITPN	Phosphotidylinositol transfer protein			2346.46	4281.84	0.0509261	-0.867746	-5.58251	0.00140329		0.277252	1.78366	0.124743		1.145	6	5.24879	0.00192203			11.1963	12.064	10.919
H200006950	1.87205	NM_021173	POLD4	Polymerase (DNA-directed), delta 4			1619.62	3032	0.0509261	-0.904619	-5.84731	0.00110375		0.0698353	0.451403	0.667556		0.974454	6	4.54248	0.00392294			10.6614	11.5661	10.5916
H200009941	4.02477	AB011137	KIAA0565	KIAA0565 gene product			353.024	1420.84	0.0509261	-2.0089	-5.88179	0.00107041		-0.512447	-1.50037	0.184187		1.49646	6	3.5544	0.0120081			8.46362	10.4725	8.97607
H200011574	0.630308	NM_000333	SCA7	Spinocerebellar ataxia 7 (olivopontocerebellar atrophy with retinal degeneration)			627.541	395.544	0.0509261	0.66587	5.71265	0.00124583		-0.0816579	-0.700561	0.509817		-0.747528	6	-4.8337	0.00289932			9.29357	8.6277	9.37522
H200013966	0.620575	AK057571	KIAA0103	KIAA0103 gene product			609.295	378.113	0.0509261	0.688323	5.33311	0.00177289		-0.0303422	-0.235091	0.821956		-0.718665	6	-5.01874	0.00240708			9.251	8.56268	9.28134
H200014117	1.16158	AF070543	0	Homo sapiens clone 24740 mRNA sequence			330.858	384.317	0.0509261	-0.216086	-5.69297	0.00126829		-0.057059	-1.50327	0.18346		0.159027	6	2.97339	0.0248483			8.37007	8.58615	8.42713
H200016385	2.85648	AB058746	KIAA1843	KIAA1843 protein			558.93	1596.57	0.0509261	-1.51424	-5.88419	0.00106813		-0.180837	-0.702716	0.508566		1.3334	6	3.9437	0.00759229			9.12652	10.6408	9.30736
H200017390	1.41044	NM_024936	FLJ23024	Hypothetical protein FLJ23024			477.433	673.393	0.0509261	-0.496149	-5.79253	0.00115919		0.0309916	0.361826	0.729883		0.52714	6	4.6111	0.00364925			8.89916	9.3953	8.86816
H200017988	0.438964	BC012334	PROSC	Proline synthetase co-transcribed homolog (bacterial)			1842.37	808.735	0.0509639	1.18783	5.79552	0.00115608		0.0990979	0.483509	0.645873		-1.08873	6	-4.32254	0.00496892			10.8473	9.65952	10.7483
H200008427	0.353864	NM_003134	SRP14	Signal recognition particle 14kD (homologous Alu RNA binding protein)			1478.16	523.067	0.05101	1.49873	5.86803	0.00108358		0.111875	0.438026	0.676697		-1.38686	6	-4.08077	0.00649643			10.5296	9.03085	10.4177
H200000195	1.33164	NM_000823	GHRHR	Growth hormone releasing hormone receptor			380.701	506.954	0.0510294	-0.413199	-5.36785	0.00171529		-0.0273698	-0.35556	0.734337		0.385829	6	4.79288	0.00302269			8.57251	8.98571	8.59988
H200003874	0.424827	NM_007217	PDCD10	Programmed cell death 10			1651.61	701.649	0.0510294	1.23505	5.24399	0.00193095		-0.155815	-0.661587	0.532805		-1.39087	6	-5.13307	0.00215053			10.6897	9.45461	10.8455
H200003912	2.05652	AB051457	CPT1B	Carnitine palmitoyltransferase I, muscle			309.589	636.678	0.0510294	-1.04021	-5.82909	0.00112184		-0.0921552	-0.516417	0.624037		0.948053	6	4.18314	0.00579323			8.27421	9.31442	8.36637
H200004866	0.667378	AF255666	DKFZP586C1620	DKFZP586C1620 protein			1161.68	775.281	0.0510294	0.583423	5.85353	0.00109765		0.0514587	0.516289	0.624121		-0.531964	6	-3.97085	0.00735982			10.182	9.59858	10.1305
H200005021	1.78643	X16354	CEACAM1	Carcinoembryonic antigen-related cell adhesion molecule 1 (biliary glycoprotein)			1836.28	3280.38	0.0510294	-0.837078	-5.83677	0.00111417		0.0361959	0.252386	0.809166		0.873273	6	4.3464	0.00484147			10.8426	11.6796	10.8064
H200006337	0.679766	L39874	DCTD	DCMP deaminase			529.446	359.899	0.0510294	0.556891	5.78653	0.00116545		-0.0195444	-0.203081	0.845784		-0.576435	6	-4.49443	0.00412834			9.04834	8.49145	9.06788
H200007948	2.08547	AL161984	0	Homo sapiens mRNA; cDNA DKFZp762P046 (from clone DKFZp762P046)			472.138	984.629	0.0510294	-1.06037	-5.84701	0.00110404		-0.0765924	-0.422339	0.687493		0.983781	6	4.17234	0.00586328			8.88306	9.94344	8.95966
H200008425	0.722481	AK057176	LOC56267	Hypothetical protein 669			516.703	373.308	0.0510294	0.468968	5.85219	0.00109896		-0.00180746	-0.022555	0.982737		-0.470775	6	-4.27476	0.00523565			9.01319	8.54422	9.015
H200008794	1.41309	AB058727	BCRP2	Breakpoint cluster region protein, uterine leiomyoma, 2			2912.64	4115.81	0.0510294	-0.498851	-5.48852	0.00153118		0.158746	1.74657	0.131312		0.657596	6	5.2475	0.00192442			11.5081	12.007	11.3494
H200010551	1.24878	NM_015407	DKFZP564O243	DKFZP564O243 protein			1313.64	1640.44	0.0510294	-0.320518	-5.62099	0.00135448		0.0791024	1.38724	0.214702		0.39962	6	5.07827	0.00226942			10.3594	10.6799	10.2802
H200011137	1.59522	NM_058192	RLUCL	Ribosomal large subunit pseudouridine synthase C like			375.219	598.555	0.0510294	-0.673751	-5.44982	0.00158765		-0.106461	-0.861136	0.422237		0.567291	6	4.58869	0.0037362			8.55159	9.22534	8.65805
H200012013	1.8515	AK057612	0	Homo sapiens cDNA FLJ33050 fis, clone TRACH1000057			321.864	595.932	0.0510294	-0.888696	-5.86257	0.00108885		-0.104623	-0.690179	0.515876		0.784073	6	3.9577	0.00747145			8.33031	9.219	8.43493
H200013738	0.635916	AF007157	PRNPIP	Prion protein interacting protein			700.909	445.719	0.0510294	0.653093	5.40846	0.00165065		-0.064322	-0.53267	0.613403		-0.717415	6	-5.00495	0.00244029			9.45308	8.79999	9.5174
H200014733	1.68351	D87077	KIAA0240	KIAA0240 protein			1489.93	2508.32	0.0510294	-0.751474	-5.37706	0.00170038		0.20591	1.47336	0.191085		0.957384	6	5.2689	0.00188521			10.541	11.2925	10.3351
H200017094	0.456271	NM_018946	SAS	N-acetylneuraminic acid phosphate synthase; sialic acid synthase			1296.56	591.585	0.0510294	1.13204	5.73544	0.00122038		0.323535	1.63918	0.152287		-0.808503	6	-3.03334	0.0229989			10.3405	9.20844	10.0169
H200017805	2.90095	NM_022375	OCLM	Oculomedin			624.859	1812.68	0.0510294	-1.53652	-4.805	0.00298544		0.292355	0.914249	0.395839		1.82888	6	5.39517	0.00167149			9.28739	10.8239	8.99503
H200018849	1.98697	AL442085	0	Homo sapiens mRNA; cDNA DKFZp547I084 (from clone DKFZp547I084)			373.491	742.113	0.0510294	-0.990567	-4.79477	0.00301683		0.218611	1.05817	0.330707		1.20918	6	5.4149	0.00164066			8.54493	9.5355	8.32632
H200015847	1.51958	AK022422	0	Homo sapiens cDNA FLJ12360 fis, clone MAMMA1002356			464.855	706.385	0.051212	-0.603674	-5.53869	0.00146134		0.0101424	0.0930559	0.928889		0.613816	6	4.76897	0.00309769			8.86064	9.46431	8.85049
H200017396	1.56595	NM_013344	LZLP	Leucine zipper-like protein			708.518	1109.5	0.0512475	-0.647034	-5.81947	0.00113153		0.0316957	0.285074	0.785172		0.678729	6	4.39144	0.0046108			9.46866	10.1157	9.43696
H200001192	0.642469	NM_015533	DKFZP586B1621	DKFZP586B1621 protein			1527.45	981.339	0.051309	0.6383	5.47755	0.00154696		-0.158806	-1.36279	0.221878		-0.797107	6	-5.14086	0.00213421			10.5769	9.93861	10.7357
H200005011	1.94668	NM_002555	SLC22A1L	Solute carrier family 22 (organic cation transporter), member 1-like			638.692	1243.33	0.051309	-0.961018	-5.4291	0.00161887		0.0422469	0.238666	0.819307		1.00326	6	4.88941	0.00274004			9.31898	10.28	9.27673
H200009330	2.29594	AK025143	0	Homo sapiens cDNA: FLJ21490 fis, clone COL05464			445.375	1022.55	0.051309	-1.19908	-5.60419	0.00137556		0.0375362	0.175434	0.866509		1.23662	6	4.71689	0.0032685			8.79888	9.99796	8.76134
H200019662	3.87222	AK027751	0	Homo sapiens cDNA FLJ14845 fis, clone PLACE1000308			456.552	1767.87	0.051309	-1.95316	-5.70156	0.00125843		-0.258558	-0.754769	0.478955		1.6946	6	4.29019	0.00514781			8.83463	10.7878	9.09319
H200000810	0.49116	NM_001551	IGBP1	Immunoglobulin (CD79A) binding protein 1			611.999	300.589	0.0513098	1.02574	5.82025	0.00113075		0.0160192	0.0908964	0.930533		-1.00972	6	-4.18726	0.00576676			9.25738	8.23165	9.24137
H200006618	0.481837	NM_002467	MYC	V-myc myelocytomatosis viral oncogene homolog (avian)			835.95	402.792	0.0513098	1.05338	5.72234	0.00123494		-0.10816	-0.587561	0.578253		-1.16154	6	-4.68204	0.00338875			9.70727	8.65389	9.81543
H200007140	0.46658	NM_005239	ETS2	V-ets erythroblastosis virus E26 oncogene homolog 2 (avian)			1644.68	767.374	0.0513098	1.0998	5.82486	0.00112609		0.150812	0.798744	0.454885		-0.948991	6	-3.87797	0.00818989			10.6836	9.58379	10.5328
H200008904	0.86832	AF246718	CHST5	Carbohydrate (N-acetylglucosamine 6-O) sulfotransferase 5			1022.54	887.893	0.0513098	0.203702	5.43153	0.00161517		0.0813003	2.1678	0.0732842		-0.122402	6	-2.31942	0.0594958			9.99794	9.79424	9.91664
H200001220	0.524385	NM_016289	LOC51719	MO25 protein			879.472	461.182	0.0514119	0.931303	5.82071	0.00113028		0.17854	1.11589	0.307155		-0.752762	6	-3.73239	0.00970921			9.78049	8.84919	9.60195
H200002609	0.514667	AY007106	0	Homo sapiens clone TCCCIA00427 mRNA sequence			1050.03	540.414	0.0514119	0.958289	5.59729	0.00138432		-0.118564	-0.692525	0.514503		-1.07685	6	-4.84912	0.00285421			10.0362	9.07792	10.1548
H200011231	0.607145	NM_022456	FLJ22548	Hypothetical protein FLJ22548 similar to gene trap PAT 12			589.641	357.997	0.051573	0.719888	5.73818	0.00121735		-0.0350726	-0.279562	0.789201		-0.754961	6	-4.52185	0.00400969			9.20369	8.4838	9.23876
H200011531	0.600236	NM_031280	MRPS15	Mitochondrial ribosomal protein S15			956.002	573.827	0.051573	0.736398	5.40609	0.00165435		-0.0899626	-0.660439	0.533492		-0.82636	6	-4.9863	0.00248606			9.90087	9.16447	9.99083
H200017500	0.590829	NM_013242	AF093680	Similar to mouse Glt3 or D. malanogaster transcription factor IIB			2109.52	1246.37	0.051573	0.759187	5.81044	0.00114072		0.0458635	0.351016	0.737573		-0.713324	6	-4.0521	0.0067102			11.0427	10.2835	10.9968
H200018329	0.621237	AL133618	0	Homo sapiens mRNA; cDNA DKFZp434C2021 (from clone DKFZp434C2021)			771.747	479.438	0.0515746	0.686784	5.80267	0.0011487		0.109479	0.924994	0.390655		-0.577305	6	-3.64181	0.0108115			9.59198	8.9052	9.4825
H200006318	0.77984	NM_005195	CEBPD	CCAAT/enhancer binding protein (C/EBP), delta			339.356	264.644	0.0516006	0.358749	5.71169	0.00124691		-0.0586467	-0.933722	0.386482		-0.417396	6	-4.75346	0.00314749			8.40666	8.04791	8.4653
H200007202	2.41528	NM_007181	MAP4K1	Mitogen-activated protein kinase kinase kinase kinase 1			273.718	661.106	0.0517454	-1.27219	-5.29868	0.00183214		-0.143852	-0.599145	0.57099		1.12834	6	4.69953	0.00332777			8.09655	9.36874	8.2404
H200008559	0.26463	M90356	BTF3L3	Basic transcription factor 3, like 3			4925.77	1303.51	0.0517454	1.91795	5.71672	0.00124124		0.115445	0.344099	0.742511		-1.80251	6	-4.32788	0.00494006			12.2661	10.3482	12.1507
H200017067	0.599984	NM_004301	BAF53A	BAF53			664.276	398.555	0.0517454	0.737004	5.60872	0.00136984		-0.0840374	-0.639538	0.5461		-0.821041	6	-4.78709	0.00304068			9.37564	8.63864	9.45968
H200009386	0.549908	AK055515	0	Homo sapiens cDNA: FLJ21260 fis, clone COL01441			743.869	409.06	0.0518576	0.862737	5.79726	0.00115428		0.177553	1.19309	0.277869		-0.685183	6	-3.60498	0.0112987			9.5389	8.67617	9.36135
H200010748	1.34043	AF217974	DKFZP434K1772	Hyothetical protein			1991.81	2669.89	0.0519069	-0.422696	-5.51214	0.00149784		-0.144003	-1.87786	0.109479		0.278693	6	2.59451	0.040963			10.9599	11.3826	11.1039
H200011325	2.53288	BC010607	0	Homo sapiens, clone MGC:18216 IMAGE:4156235, mRNA, complete cds			788.001	1995.91	0.0519069	-1.34078	-4.9855	0.00248805		0.0164411	0.0611339	0.953238		1.35722	6	5.04663	0.00234143			9.62205	10.9628	9.60561
H200019407	2.08464	AK021451	0	Homo sapiens cDNA FLJ11389 fis, clone HEMBA1000557			265.713	553.918	0.0519069	-1.0598	-4.79987	0.00300116		0.0898081	0.406743	0.698308		1.14961	6	5.20661	0.00200197			8.05373	9.11353	7.96392
H200019924	1.62143	AF130069	0	Homo sapiens clone FLB8436 PRO2277 mRNA, complete cds			814.609	1320.83	0.0519069	-0.697268	-5.72251	0.00123474		0.058229	0.477888	0.649642		0.755497	6	4.54942	0.00389424			9.66996	10.3672	9.61173
H200020104	0.664221	AF113701	0	Homo sapiens mRNA; cDNA DKFZp586E0524 (from clone DKFZp586E0524)			1724.78	1145.63	0.0519069	0.590264	5.79367	0.001158		0.0506577	0.497225	0.636723		-0.539607	6	-3.91963	0.00780528			10.7522	10.1619	10.7015
H200001425	0.471126	NM_005662	VDAC3	Voltage-dependent anion channel 3			5855.99	2758.91	0.0520254	1.08581	5.78307	0.00116908		0.0526127	0.280216	0.788722		-1.0332	6	-3.97492	0.00732564			12.5157	11.4299	12.4631
H200004829	0.744882	NM_022770	FLJ13912	Hypothetical protein FLJ13912			315.582	235.072	0.0520254	0.424916	5.41838	0.00163529		-0.116654	-1.48753	0.187437		-0.541569	6	-5.13492	0.00214664			8.30187	7.87696	8.41853
H200010702	1.33913	NM_006942	SOX20	SRY (sex determining region Y)-box 20			784.833	1050.99	0.0520254	-0.421296	-5.6862	0.00127613		-0.0834365	-1.12613	0.303125		0.33786	6	3.24605	0.0175531			9.61624	10.0375	9.69968
H200011521	0.38473	NM_006476	ATP5L	ATP synthase, H+ transporting, mitochondrial F0 complex, subunit g			5302.28	2039.95	0.0520254	1.37808	5.52945	0.00147392		0.151059	0.606112	0.566649		-1.22702	6	-4.46095	0.00427865			12.3724	10.9943	12.2213
H200019252	0.56013	BC004503	0	Homo sapiens, Similar to RuvB (E coli homolog)-like 1, clone MGC:11137 IMAGE:3836890, mRNA, complete			2246.25	1258.19	0.0520254	0.836166	5.7656	0.0011876		0.103941	0.7167	0.500493		-0.732225	6	-3.66562	0.0105089			11.1333	10.2971	11.0294
H200016073	0.627981	NM_001507	GPR38	G protein-coupled receptor 38			574.637	360.862	0.0520589	0.671206	4.75483	0.00314305		-0.13586	-0.962433	0.372999		-0.807066	6	-5.32373	0.00178881			9.16651	8.4953	9.30237
H200004790	0.634174	NM_015942	LOC51001	CGI-12 protein			575.511	364.974	0.052069	0.65705	5.73723	0.00121841		-0.0220114	-0.192199	0.853926		-0.679062	6	-4.37157	0.00471101			9.1687	8.51165	9.19071
H200015533	0.576886	NM_015895	LOC51053	Geminin			896.756	517.326	0.052069	0.793642	5.04106	0.00235438		-0.261192	-1.65904	0.14818		-1.05483	6	-5.35479	0.00173669			9.80857	9.01493	10.0698
H200020825	1.37155	AK055913	0	Homo sapiens cDNA FLJ31351 fis, clone MESAN2000167			801.291	1099.01	0.052069	-0.455811	-5.75622	0.00119769		0.027882	0.352109	0.736794		0.483693	6	4.36434	0.0047481			9.64618	10.102	9.6183
H200001739	2.03558	NM_032305	MGC3200	Hypothetical protein MGC3200			507.064	1032.17	0.0521238	-1.02544	-5.54977	0.0014464		-0.0531848	-0.287841	0.783152		0.972253	6	4.50499	0.0040822			8.98602	10.0115	9.03921
H200001988	0.392611	NM_024040	MGC2491	Hypothetical protein MGC2491			3497.92	1373.32	0.0521238	1.34883	5.76425	0.00118905		0.338714	1.4475	0.197911		-1.01011	6	-3.54147	0.0121972			11.7723	10.4235	11.4336
H200006732	0.720553	X98834	SALL2	Sal-like 2 (Drosophila)			436.101	314.234	0.0521238	0.472823	5.38566	0.0016866		0.202581	2.30749	0.0604768		-0.270242	6	-2.23528	0.066779			8.76852	8.2957	8.56594
H200007637	0.365559	NM_001320	CSNK2B	Casein kinase 2, beta polypeptide			2681.81	980.358	0.0521238	1.45182	5.62384	0.00135095		0.242597	0.939733	0.383629		-1.20923	6	-4.18759	0.00576466			11.389	9.93717	11.1464
H200008875	1.44163	NM_016041	F-LAN-1	CGI-101 protein			642.56	926.332	0.0521238	-0.527698	-5.438	0.00160537		-0.267716	-2.75885	0.0329039		0.259982	6	2.07297	0.0835433			9.32769	9.85538	9.5954
H200009944	1.52724	NM_021929	FLJ21613	Hypothetical protein FLJ21613 similar to rat corneal wound healing related protein			1125.84	1719.44	0.0521238	-0.61093	-5.65247	0.001316		0.058499	0.541246	0.607832		0.669429	6	4.61751	0.00362479			10.1368	10.7477	10.0783
H200011731	0.315351	NM_014320	C6orf34	Chromosome 6 open reading frame 34			3766.64	1187.81	0.0521238	1.66497	5.75646	0.00119743		0.181456	0.627366	0.553529		-1.48351	6	-3.87378	0.0082298			11.8791	10.2141	11.6976
H200013364	1.33668	NM_006510	RFP	Ret finger protein			1368.2	1828.85	0.0521238	-0.418659	-5.62188	0.00135338		0.0822809	1.10489	0.311532		0.50094	6	4.81105	0.00296705			10.4181	10.8367	10.3358
H200014997	2.17013	AK000788	0	Homo sapiens cDNA FLJ20781 fis, clone COL04235			404.069	876.881	0.0521238	-1.11778	-5.70736	0.00125182		0.0148492	0.07582	0.942027		1.13263	6	4.36998	0.00471916			8.65846	9.77624	8.64361
H200016023	0.652697	L33988	0	Homo sapiens (clone E06) gene from CpG-enriched DNA, partial cds			6000.45	3916.47	0.0521238	0.615515	5.50698	0.00150505		-0.178735	-1.59913	0.160907		-0.79425	6	-5.05632	0.00231909			12.5509	11.9353	12.7296
H200016494	1.40492	NM_004321	ATSV	Axonal transport of synaptic vesicles			746.694	1049.04	0.0521238	-0.490486	-5.73655	0.00121916		0.0155605	0.181989	0.861584		0.506047	6	4.32857	0.00493639			9.54437	10.0349	9.52881
H200016651	0.58947	NM_012255	XRN2	5'-3' exoribonuclease 2			685.237	403.927	0.0521238	0.762509	5.14856	0.00211824		0.0510824	0.344915	0.741928		-0.711426	6	-4.80364	0.00298959			9.42046	8.65795	9.36938
H200016910	1.42351	AF233648	0	Homo sapiens pregnancy-induced hypertension syndrome-related protein (PIH3) mRNA, partial cds			759.509	1081.17	0.0521238	-0.50945	-4.19978	0.00568719		0.158604	1.3075	0.238909		0.668054	6	5.50728	0.00150463			9.56892	10.0784	9.41032
H200020052	0.330633	BC011593	0	Homo sapiens, Similar to RIKEN cDNA 2410016F19 gene, clone MGC:20479 IMAGE:4639268, mRNA, complete c			2023.76	669.123	0.0521238	1.5967	5.75024	0.00120417		0.221114	0.796305	0.456197		-1.37558	6	-3.88808	0.00809467			10.9828	9.38613	10.7617
H200009777	1.16571	AK022384	0	Homo sapiens cDNA FLJ12322 fis, clone MAMMA1002093			422.002	491.932	0.0521938	-0.221206	-2.10545	0.0798737		0.376349	3.58211	0.0116136		0.597556	6	5.68756	0.00127455			8.72111	8.94231	8.34476
H200001000	0.638551	NM_006903	SID6-306	Inorganic pyrophosphatase			782.287	499.53	0.052234	0.647126	5.74141	0.00121381		0.0858523	0.761696	0.475106		-0.561273	6	-3.83714	0.00858747			9.61155	8.96443	9.5257
H200001137	0.506364	NM_018050	FLJ10298	Hypothetical protein FLJ10298			4724.22	2392.18	0.052234	0.981752	5.154	0.00210702		0.078322	0.411175	0.695227		-0.90343	6	-4.74283	0.00318215			12.2059	11.2241	12.1275
H200001587	1.88183	AF267856	DJ465N24.2.1	Hypothetical protein dJ465N24.2.1			383.723	722.099	0.052234	-0.912133	-5.65387	0.00131431		-0.228245	-1.41478	0.206873		0.683888	6	3.10253	0.0210485			8.58392	9.49605	8.81217
H200001923	1.82677	AK056478	0	Homo sapiens cDNA FLJ31916 fis, clone NT2RP7004915, moderately similar to Mus musculus mRNA for UBE-			397.348	725.863	0.052234	-0.869293	-5.51756	0.0014903		-0.0960962	-0.60994	0.564272		0.773197	6	4.33907	0.00488026			8.63426	9.50355	8.73036
H200004720	0.809728	NM_018103	LRRC5	Leucine-rich repeat-containing 5			493.923	399.944	0.052234	0.30449	5.4966	0.00151968		0.0944551	1.70508	0.13906		-0.210035	6	-2.70885	0.0351598			8.94814	8.64365	8.85369
H200005243	0.287947	NM_006570	RAGA	Ras-related GTP-binding protein			8097.67	2331.7	0.052234	1.79612	5.66103	0.00130574		0.00442943	0.0139607	0.989314		-1.7917	6	-4.39168	0.00460961			12.9833	11.1872	12.9789
H200005305	0.357669	NM_003756	EIF3S3	Eukaryotic translation initiation factor 3, subunit 3 (gamma, 40kD)			1584.21	566.622	0.052234	1.4833	5.6835	0.00127926		0.32429	1.24257	0.260386		-1.15901	6	-3.76909	0.00929862			10.6295	9.14624	10.3053
H200006357	0.555524	NM_002095	GTF2E2	General transcription factor IIE, polypeptide 2 (beta subunit, 34kD)			1234.79	685.953	0.052234	0.84808	5.67586	0.0012882		0.330679	2.21311	0.0688482		-0.5174	6	-3.43467	0.0138915			10.27	9.42197	9.93937
H200007873	2.62778	NM_019105	TNXB	Tenascin XB			841.554	2211.42	0.052234	-1.39384	-4.96	0.00255225		0.013049	0.0464349	0.964471		1.40689	6	4.96684	0.00253484			9.71691	11.1108	9.70386
H200008412	1.46765	AK024399	0	Homo sapiens cDNA FLJ14337 fis, clone PLACE4000494			1192.64	1750.39	0.052234	-0.553509	-5.28822	0.00185059		0.189964	1.81491	0.11946		0.743473	6	5.18553	0.00204333			10.2199	10.7735	10.03
H200008634	0.598066	BC009439	LOC51078	CGI-36 protein			937.664	560.785	0.052234	0.741622	5.68976	0.00127199		0.0891247	0.683769	0.51964		-0.652498	6	-3.63419	0.0109103			9.87293	9.1313	9.7838
H200009233	1.17907	NM_006456	STHM	Sialyltransferase			595.515	702.154	0.052234	-0.23765	-5.7233	0.00123386		0.00490917	0.118227	0.909746		0.242559	6	4.15698	0.00596447			9.218	9.45564	9.21309
H200009407	2.42521	AK021454	0	Homo sapiens cDNA FLJ11392 fis, clone HEMBA1000575			632.891	1534.89	0.052234	-1.27811	-5.72293	0.00123427		-0.206787	-0.925922	0.39021		1.07132	6	3.81362	0.00882614			9.30581	10.5839	9.5126
H200009640	2.02136	NM_006122	MAN2A2	Mannosidase, alpha, class 2A, member 2			450.192	910.002	0.052234	-1.01533	-5.41966	0.00163332		-0.213083	-1.1374	0.298743		0.802246	6	4.28225	0.00519276			8.8144	9.82973	9.02748
H200010558	0.472046	NM_007019	UBE2C	Ubiquitin-conjugating enzyme E2C			1598.33	754.485	0.052234	1.083	5.64365	0.00132665		0.0813084	0.423708	0.686548		-1.00169	6	-4.23759	0.00545423			10.6424	9.55935	10.561
H200011131	0.576177	AL133645	0	Homo sapiens mRNA; cDNA DKFZp434C107 (from clone DKFZp434C107)			795.692	458.46	0.052234	0.795415	5.7108	0.00124792		-0.0228165	-0.163814	0.875256		-0.818232	6	-4.3201	0.00498216			9.63607	8.84065	9.65888
H200011443	0.317867	NM_016167	RARG-1	Retinoic acid repressible protein			2014.25	640.264	0.052234	1.65351	5.69012	0.00127158		0.106238	0.365592	0.727213		-1.54727	6	-4.06078	0.00664464			10.976	9.32252	10.8698
H200011514	0.608966	NM_018359	FLJ11200	Hypothetical protein FLJ11200			495.551	301.774	0.052234	0.715566	5.48969	0.00152951		-0.0996283	-0.76433	0.473648		-0.815194	6	-4.7891	0.0030344			8.95289	8.23733	9.05252
H200011579	3.72879	NM_031285	PP1057	Hypothetical protein PP1057			428.572	1598.06	0.052234	-1.89871	-5.31734	0.00179975		-0.241561	-0.676493	0.523935		1.65715	6	4.5562	0.0038664			8.7434	10.6421	8.98496
H200011633	2.14153	NM_022832	FLJ12552	Hypothetical protein FLJ12552			908.894	1946.42	0.052234	-1.09864	-5.67751	0.00128627		-0.0428104	-0.221233	0.832248		1.05583	6	4.18898	0.00575579			9.82797	10.9266	9.87078
H200011847	2.67179	NM_025208	SCDGF-B	Spinal cord-derived growth factor-B			411.027	1098.18	0.052234	-1.4178	-4.63479	0.00355982		0.189707	0.620149	0.557963		1.60751	6	5.25494	0.00191069			8.68309	10.1009	8.49338
H200012374	2.62674	AK056408	0	Homo sapiens cDNA FLJ31846 fis, clone NT2RP7000425, weakly similar to MYOSIN HEAVY CHAIN, NONMUSCLE			992.031	2605.81	0.052234	-1.39327	-5.55859	0.00143464		-0.0466263	-0.18602	0.858559		1.34665	6	4.40225	0.00455727			9.95424	11.3475	10.0009
H200013726	0.4481	NM_019079	FLJ10884	Hypothetical protein			3976.69	1781.96	0.052234	1.15811	5.64159	0.00132915		0.272613	1.32801	0.232459		-0.885493	6	-3.13083	0.0203031			11.9574	10.7992	11.6847
H200013736	0.5693	NM_032830	FLJ14728	Hypothetical protein FLJ14728			829.862	472.441	0.052234	0.812739	4.80599	0.00298243		-0.0485023	-0.28681	0.783905		-0.861241	6	-5.0928	0.00223718			9.69673	8.88399	9.74523
H200014705	1.74365	AK054808	0	Homo sapiens cDNA FLJ30246 fis, clone BRACE2002202, weakly similar to SERINE/THREONINE-PROTEIN KINAS			569.758	993.458	0.052234	-0.80211	-5.67704	0.00128682		-0.00688966	-0.0487624	0.962691		0.795221	6	4.24459	0.00541233			9.15421	9.95632	9.1611
H200015563	1.7201	AK025071	0	Homo sapiens mRNA; cDNA DKFZp564N1063 (from clone DKFZp564N1063)			993.054	1708.15	0.052234	-0.782491	-5.61161	0.00136621		-0.224357	-1.60897	0.158749		0.558134	6	2.99733	0.024091			9.95573	10.7382	10.1801
H200015629	1.47347	NM_021245	MYOZ1	Myozenin 1			731.21	1077.41	0.052234	-0.559215	-5.64163	0.0013291		0.0488842	0.493168	0.639422		0.608099	6	4.48358	0.00417639			9.51414	10.0734	9.46526
H200015816	1.57616	NM_032566	ECG2	Esophagus cancer-related gene-2			5499.28	8667.76	0.052234	-0.656418	-5.67764	0.00128611		0.0591454	0.511575	0.627225		0.715563	6	4.4753	0.00421351			12.425	13.0814	12.3659
H200016637	1.85726	NM_000475	NR0B1	Nuclear receptor subfamily 0, group B, member 1			1516.78	2817.06	0.052234	-0.893176	-4.73004	0.00322441		-0.618259	-3.27415	0.0169461		0.274917	6	1.03939	0.338683			10.5668	11.46	11.1851
H200017511	2.3271	NM_013345	G2A	G protein-coupled receptor			1118.69	2603.31	0.052234	-1.21853	-5.10109	0.00221903		0.0393037	0.164535	0.874713		1.25784	6	4.92608	0.00264059			10.1276	11.3461	10.0883
H200017904	2.06088	AK024121	0	Homo sapiens cDNA FLJ14059 fis, clone HEMBB1000573			417.896	861.234	0.052234	-1.04326	-5.51288	0.0014968		-0.0764955	-0.404224	0.700063		0.966766	6	4.40334	0.00455194			8.707	9.75026	8.7835
H200018371	1.49285	AL353942	0	Homo sapiens mRNA; cDNA DKFZp761L23121 (from clone DKFZp761L23121)			281.604	420.394	0.052234	-0.578072	-5.19963	0.00201557		0.0704166	0.633381	0.54985		0.648489	6	4.98164	0.00249763			8.13753	8.7156	8.06711
H200018538	0.694907	AK025017	0	Homo sapiens cDNA: FLJ21364 fis, clone COL02989			701.384	487.397	0.052234	0.525108	5.38894	0.00168137		-0.100224	-1.02856	0.343355		-0.625333	6	-4.94902	0.00258048			9.45406	8.92895	9.55429
H200018603	2.6129	AK025659	0	Homo sapiens cDNA: FLJ22006 fis, clone HEP06915			297.169	776.472	0.052234	-1.38565	-5.69892	0.00126145		-0.054831	-0.225509	0.829068		1.33082	6	4.22023	0.00555984			8.21514	9.60079	8.26997
H200019816	1.50941	BC009233	0	Homo sapiens, clone IMAGE:4025108, mRNA, partial cds			1419.96	2143.29	0.052234	-0.593984	-5.71408	0.00124421		-0.0628831	-0.604931	0.567383		0.5311	6	3.63423	0.0109098			10.4716	11.0656	10.5345
H200020107	0.291717	NM_002788	PSMA3	Proteasome (prosome, macropain) subunit, alpha type, 3			2102.71	613.397	0.052234	1.77736	5.52238	0.00148363		0.150644	0.46806	0.65626		-1.62672	6	-4.41291	0.00450521			11.038	9.26068	10.8874
H200020629	1.47406	AK057831	0	Homo sapiens cDNA FLJ25102 fis, clone CBR01369			233.956	344.865	0.052234	-0.559795	-5.54193	0.00145696		0.0759986	0.75238	0.480288		0.635794	6	4.70391	0.0033127			7.87009	8.42989	7.79409
H200020639	0.54066	AK057712	0	Homo sapiens cDNA FLJ33150 fis, clone UTERU2000260			864.235	467.257	0.0522541	0.887207	5.58908	0.00139483		0.146588	0.923452	0.391396		-0.740619	6	-4.09891	0.00636513			9.75528	8.86807	9.60869
H200018728	0.50442	NM_031958	KRTAP3.1	Keratin associated protein 3.1			1623.29	818.818	0.0523106	0.987304	5.646	0.0013238		0.224421	1.28338	0.246696		-0.762882	6	-3.23948	0.0176984			10.6647	9.6774	10.4403
H200000819	0.429576	NM_006003	UQCRFS1	Ubiquinol-cytochrome c reductase, Rieske iron-sulfur polypeptide 1			2652.68	1139.53	0.0523634	1.21902	5.61509	0.00136185		-0.0208977	-0.09626	0.926449		-1.23991	6	-4.37302	0.00470362			11.3732	10.1542	11.3941
H200018417	2.34794	AK021633	0	Homo sapiens cDNA FLJ11571 fis, clone HEMBA1003328			388.1	911.237	0.0523634	-1.2314	-5.46536	0.0015647		-0.280305	-1.24409	0.259864		0.951093	6	4.15427	0.00598252			8.60029	9.83168	8.88059
H200019800	2.08828	AK024514	0	Homo sapiens cDNA: FLJ20861 fis, clone ADKA01761			471.646	984.926	0.0523634	-1.06231	-4.85295	0.00284313		0.186707	0.852931	0.426429		1.24902	6	5.16145	0.00209176			8.88156	9.94387	8.69485
H200006454	0.271021	NM_006759	UGP2	UDP-glucose pyrophosphorylase 2			3691.35	1000.43	0.0525607	1.88353	5.63522	0.00133693		0.0381647	0.114183	0.912818		-1.84536	6	-4.24407	0.00541541			11.8499	9.96641	11.8118
H200014957	1.41778	AK022211	0	Homo sapiens cDNA FLJ12149 fis, clone MAMMA1000421			1330.75	1886.71	0.0525632	-0.503629	-5.09396	0.00223462		-0.255904	-2.58835	0.0413034		0.247725	6	1.783	0.124857			10.378	10.8817	10.6339
H200020139	0.456	BC015904	MRPL10	Mitochondrial ribosomal protein L10			2213.51	1009.36	0.0525785	1.13289	5.66271	0.00130374		0.0453242	0.226551	0.828294		-1.08757	6	-4.10983	0.00628758			11.1121	9.97923	11.0668
H200016616	0.637665	NM_018129	FLJ10535	Hypothetical protein FLJ10535			807.459	514.888	0.0525845	0.64913	5.67905	0.00128446		0.0818758	0.716307	0.500718		-0.567254	6	-3.68524	0.0102665			9.65724	9.00811	9.57537
H200000644	0.731083	NM_003182	TAC1	Tachykinin, precursor 1 (substance K, substance P, neurokinin 1, neurokinin 2, neuromedin L, neuroki			405.655	296.567	0.0525857	0.451893	4.82513	0.00292475		-0.0142195	-0.15183	0.884297		-0.466112	6	-4.97696	0.00250934			8.66411	8.21222	8.67833
H200001270	1.40228	NM_004522	KIF5C	Kinesin family member 5C			286.974	402.418	0.0525857	-0.487773	-5.07986	0.00226587		-0.336391	-3.50331	0.0127749		0.151382	6	1.25736	0.255349			8.16478	8.65255	8.50117
H200002054	0.634551	NM_002940	ABCE1	ATP-binding cassette, sub-family E (OABP), member 1			1677.88	1064.7	0.0525857	0.656193	5.63973	0.00133141		0.0767566	0.659695	0.533938		-0.579436	6	-3.61923	0.0111074			10.7124	10.0562	10.6357
H200003385	0.671045	NM_005484	ADPRTL2	ADP-ribosyltransferase (NAD+; poly(ADP-ribose) polymerase)-like 2			684.4	459.263	0.0525857	0.575519	5.56713	0.00142336		-0.0827819	-0.800769	0.453798		-0.658301	6	-4.58499	0.00375075			9.4187	8.84318	9.50148
H200004527	0.395864	NM_020180	BRUNOL4	Bruno-like 4, RNA binding protein (Drosophila)			1677.74	664.155	0.0525857	1.33692	5.64364	0.00132666		0.309144	1.30501	0.239701		-1.02778	6	-3.60254	0.0113319			10.7123	9.37538	10.4032
H200004788	0.562	NM_014109	PRO2000	PRO2000 protein			944.48	530.798	0.0525857	0.831357	5.0698	0.00228843		-0.0880695	-0.537068	0.610543		-0.919426	6	-4.94857	0.00258164			9.88338	9.05202	9.97145
H200006705	0.557928	NM_016589	LOC51300	M5-14 protein			559.816	312.337	0.0525857	0.84185	4.42212	0.00446077		-0.157645	-0.828086	0.439311		-0.999495	6	-5.2502	0.00191942			9.12881	8.28696	9.28645
H200007191	0.428696	NM_013341	PTD004	Hypothetical protein			1860.55	797.611	0.0525857	1.22197	5.55356	0.00144134		0.0928084	0.421791	0.687872		-1.12916	6	-4.19709	0.00570418			10.8615	9.63954	10.7687
H200007760	1.88085	NM_018036	FLJ10242	Hypothetical protein FLJ10242			539.448	1014.62	0.0525857	-0.911381	-5.40291	0.00165933		0.0339793	0.201438	0.847011		0.945361	6	4.60367	0.00367781			9.07534	9.98672	9.04136
H200009442	1.43413	AK025185	0	Homo sapiens cDNA: FLJ21532 fis, clone COL06049			382.597	548.693	0.0525857	-0.520174	-5.52636	0.00147815		0.0202569	0.215211	0.836732		0.540431	6	4.49022	0.00414694			8.57968	9.09986	8.55942
H200009451	0.689476	NM_025155	FLJ11848	Hypothetical protein FLJ11848			728.794	502.486	0.0525857	0.536428	5.60204	0.00137828		0.12411	1.29611	0.242559		-0.412318	6	-3.20404	0.0185054			9.50937	8.97294	9.38526
H200009484	1.60597	AK021474	0	Homo sapiens cDNA FLJ11412 fis, clone HEMBA1000876			243.327	390.777	0.0525857	-0.683448	-5.56251	0.00142945		-0.0129391	-0.10531	0.919562		0.670509	6	4.28705	0.00516553			7.92675	8.6102	7.93969
H200010042	0.501786	NM_023937	MRPL34	Mitochondrial ribosomal protein L34			1944.53	975.737	0.0525857	0.994855	5.31397	0.00180555		0.0440255	0.23516	0.821905		-0.950829	6	-4.56929	0.00381332			10.9252	9.93035	10.8812
H200010255	1.80128	AK054718	0	Homo sapiens cDNA FLJ30156 fis, clone BRACE2000487			1366.93	2462.23	0.0525857	-0.849024	-5.63549	0.0013366		-0.0953185	-0.632687	0.550274		0.753705	6	3.96151	0.00743886			10.4167	11.2658	10.512
H200010671	0.628786	NM_024683	FLJ22729	Hypothetical protein FLJ22729			635.991	399.902	0.0525857	0.669358	5.187	0.00204042		-0.233451	-1.80906	0.120432		-0.902809	6	-5.16966	0.00207511			9.31286	8.6435	9.54631
H200011038	1.34482	NM_005188	CBL	Cas-Br-M (murine) ecotropic retroviral transforming sequence			344.339	463.074	0.0525857	-0.427413	-5.5153	0.00149344		-0.145195	-1.87358	0.110131		0.282218	6	2.75069	0.0332612			8.42769	8.8551	8.57288
H200013077	4.71897	AB033056	PPFIBP1	PTPRF interacting protein, binding protein 1 (liprin beta 1)			506.005	2387.82	0.0525857	-2.23847	-5.16921	0.00207601		-0.0303401	-0.0700633	0.94642		2.20813	6	4.73188	0.00321829			8.98301	11.2215	9.01335
H200013092	1.60502	AL080095	0	Homo sapiens mRNA; cDNA DKFZp564O0862 (from clone DKFZp564O0862)			1049.61	1684.65	0.0525857	-0.682595	-5.27976	0.00186566		-0.0130439	-0.100892	0.922923		0.669552	6	4.63519	0.00355834			10.0356	10.7182	10.0487
H200013712	0.290224	AL050005	SUI1	Putative translation initiation factor			4454.65	1292.85	0.0525857	1.78476	5.56536	0.00142569		0.138774	0.432733	0.680331		-1.64599	6	-4.18165	0.00580284			12.1211	10.3363	11.9823
H200013793	0.588207	NM_004247	U5-116KD	U5 snRNP-specific protein, 116 kD			667.23	392.47	0.0525857	0.765603	5.64218	0.00132843		0.127665	0.940843	0.383104		-0.637938	6	-3.73059	0.00972991			9.38204	8.61644	9.25438
H200014317	0.364007	NM_018448	TIP120A	TBP-interacting protein			1570.09	571.522	0.0525857	1.45796	5.3874	0.00168383		-0.11838	-0.437432	0.677104		-1.57634	6	-4.70902	0.00329523			10.6166	9.15866	10.735
H200016077	1.49116	NM_000843	GRM6	Glutamate receptor, metabotropic 6			747.027	1113.94	0.0525857	-0.57644	-5.57153	0.00141759		-0.0101733	-0.0983287	0.924874		0.566267	6	4.28474	0.00517861			9.54502	10.1215	9.55519
H200016256	1.70498	NM_003144	SSR1	Signal sequence receptor, alpha (translocon-associated protein alpha)			1898.18	3236.36	0.0525857	-0.769752	-5.65008	0.00131887		-0.000232641	-0.00170761	0.998693		0.769519	6	4.06821	0.00658909			10.8904	11.6602	10.8906
H200016670	1.64888	NM_052884	SIGLEC11	Sialic acid binding Ig-like lectin 11			745.315	1228.93	0.0525857	-0.721484	-5.52709	0.00147716		-0.195282	-1.496	0.185288		0.526203	6	2.91964	0.0266438			9.54171	10.2632	9.73699
H200018251	1.84142	AL050032	0	Homo sapiens mRNA; cDNA DKFZp566F1224 (from clone DKFZp566F1224)			1227.99	2261.26	0.0525857	-0.880821	-5.33969	0.00176181		0.0481187	0.291704	0.780336		0.92894	6	4.68355	0.00338344			10.2621	11.1429	10.214
H200019526	1.40392	NM_018391	FLJ11328	Hypothetical protein FLJ11328			1254.12	1760.69	0.0525857	-0.489458	-5.02594	0.00238991		0.185078	1.90046	0.106103		0.674537	6	5.2801	0.00186504			10.2925	10.7819	10.1074
H200019636	1.35551	AL162013	PLXNA1	Plexin A1			5921.9	8027.17	0.0525857	-0.438831	-5.61934	0.00135654		0.0191562	0.2453	0.814399		0.457987	6	4.27146	0.00525466			12.5318	12.9707	12.5127
H200020761	1.87349	AK056731	0	Homo sapiens cDNA FLJ32169 fis, clone PLACE6000523			537.305	1006.64	0.0525857	-0.905732	-5.25465	0.00191122		-0.0777719	-0.451198	0.667696		0.82796	6	4.56139	0.00384527			9.0696	9.97533	9.14737
H200020883	0.371931	AK055291	0	Homo sapiens cDNA FLJ30729 fis, clone FEBRA2000035, moderately similar to Mus musculus MAST205 prote			1358.62	505.312	0.0525857	1.42689	4.1165	0.00624067		-0.448087	-1.2927	0.243658		-1.87498	6	-5.40921	0.00164949			10.4079	8.98103	10.856
H200020890	0.515025	AK055227	0	Homo sapiens cDNA FLJ30665 fis, clone FCBBF1000618			970.507	499.835	0.0525857	0.957287	5.52029	0.00148652		0.13694	0.78968	0.459775		-0.820347	6	-4.19695	0.00570508			9.92259	8.96531	9.78565
H200011080	0.626061	NM_054022	GOSR2	Golgi SNAP receptor complex member 2			536.247	335.723	0.0526478	0.675624	3.75724	0.00942906		-0.337129	-1.87482	0.109941		-1.01275	6	-5.5342	0.00146744			9.06675	8.39113	9.40388
H200019454	1.6388	AK001840	0	Homo sapiens cDNA FLJ10978 fis, clone PLACE1001484			627.351	1028.1	0.0526478	-0.712641	-4.24658	0.00540045		0.183271	1.0921	0.316688		0.895912	6	5.33868	0.0017635			9.29313	10.0058	9.10986
H200011368	0.418932	NM_001500	GMDS	GDP-mannose 4,6-dehydratase			1528.88	640.494	0.0528227	1.25521	5.62735	0.00134661		0.0791621	0.354898	0.734808		-1.17605	6	-3.96904	0.00737506			10.5783	9.32304	10.4991
H200008889	0.693407	AK026843	0	Homo sapiens cDNA: FLJ23190 fis, clone LNG12190			362.154	251.12	0.0528736	0.528226	4.25805	0.00533267		-0.227483	-1.83375	0.116382		-0.755709	6	-5.44029	0.00160192			8.50046	7.97223	8.72794
H200004045	0.738261	AB014534	ASTN2	Astrotactin 2			326.98	241.397	0.0528903	0.437798	5.58306	0.00140259		0.133385	1.701	0.139846		-0.304413	6	-3.02659	0.0231996			8.35306	7.91526	8.21968
H200008415	0.38092	NM_033546	MLC-B	Myosin regulatory light chain			1199.81	457.033	0.0528903	1.39244	5.54038	0.00145905		-0.0398898	-0.158717	0.879099		-1.43233	6	-4.37034	0.00471729			10.2286	8.83616	10.2685
H200012861	1.488	NM_000383	AIRE	Autoimmune regulator (automimmune polyendocrinopathy candidiasis ectodermal dystrophy)			601.312	894.75	0.0528903	-0.573372	-5.62777	0.00134609		-0.027741	-0.272284	0.794532		0.545631	6	3.8312	0.00864707			9.23197	9.80534	9.25971
H200004000	0.457375	NM_016462	HSPC194	Hypothetical protein			1960.61	896.733	0.0529762	1.12855	5.57224	0.00141666		0.0723002	0.356984	0.733323		-1.05625	6	-4.11019	0.00628505			10.9371	9.80853	10.8648
H200005818	1.70139	AF026564	0	Homo sapiens RNA binding motif protein, Y chromosome, family 2, member B (RBMY2B) mRNA			359.96	612.432	0.0529762	-0.766714	-5.00345	0.00244394		-0.0188705	-0.123146	0.906013		0.747843	6	4.7694	0.00309633			8.49169	9.25841	8.51056
H200013969	2.0124	AB014593	SS18L1	Synovial sarcoma translocation gene on chromosome 18-like 1			819.598	1649.35	0.0529762	-1.00891	-5.40838	0.00165077		0.0232961	0.124881	0.904697		1.03221	6	4.52789	0.00398407			9.67877	10.6877	9.65548
H200016416	2.08515	NM_012436	SPAG8	Sperm associated antigen 8			462.82	965.05	0.0529762	-1.06015	-5.57728	0.00141008		-0.118741	-0.624675	0.555179		0.941411	6	4.00476	0.00708048			8.85431	9.91446	8.97305
H200021189	1.50898	AK056405	0	Homo sapiens cDNA FLJ31843 fis, clone NT2RP7000271, moderately similar to Mus musculus zinc finger p			542.635	818.827	0.0529762	-0.593576	-4.91438	0.00267188		0.109384	0.90562	0.400041		0.70296	6	5.05969	0.00231139			9.08384	9.67742	8.97446
H200013395	1.66164	NM_001843	CNTN1	Contactin 1			562.052	933.93	0.0529814	-0.73261	-5.53001	0.00147316		0.0362563	0.273676	0.793511		0.768867	6	4.40092	0.00456384			9.13456	9.86717	9.0983
H200021207	1.52136	AL359941	0	Homo sapiens mRNA; cDNA DKFZp547D135 (from clone DKFZp547D135)			675.521	1027.71	0.0531123	-0.60536	-3.11357	0.0207541		0.484378	2.49132	0.0470779		1.08974	6	5.6049	0.00137466			9.39986	10.0052	8.91548
H200019413	1.90559	AK000981	0	Homo sapiens cDNA FLJ10119 fis, clone HEMBA1002850			557.045	1061.5	0.0533413	-0.930235	-5.45758	0.00157615		0.100681	0.590685	0.576289		1.03092	6	4.5802	0.00376974			9.12165	10.0519	9.02097
H200015897	1.45921	NM_018906	PCDHA3	Protocadherin alpha 3			676.602	987.303	0.0534849	-0.545187	-5.30701	0.0018176		0.167489	1.63039	0.154142		0.712676	6	4.98872	0.00248007			9.40216	9.94735	9.23467
H200001610	1.61581	NM_018224	FLJ10803	Hypothetical protein FLJ10803			1218	1968.05	0.0535585	-0.692254	-5.59523	0.00138694		0.00718909	0.0581068	0.95555		0.699443	6	4.04339	0.00677661			10.2503	10.9425	10.2431
H200009962	0.662149	AK024078	0	Homo sapiens cDNA FLJ14016 fis, clone HEMBA1000459			524.406	347.235	0.0535585	0.594773	5.13135	0.00215415		-0.18249	-1.57442	0.166457		-0.777263	6	-5.07605	0.00227438			9.03454	8.43977	9.21703
H200015164	1.35451	NM_033655	CASPR3	Cell recognition molecule CASPR3			427.891	579.583	0.0535585	-0.437773	-5.52854	0.00147517		-0.00206031	-0.0260192	0.980086		0.435713	6	4.25085	0.00537508			8.7411	9.17887	8.74316
H200019371	1.60333	BC006317	0	Homo sapiens, Similar to solute carrier family 18 (vesicular monoamine), member 1, clone MGC:12717 I			2335	3743.77	0.0535585	-0.681072	-5.36229	0.00172436		-0.24417	-1.92242	0.10292		0.436902	6	2.50413	0.0462688			11.1892	11.8703	11.4334
H200019709	0.563435	NM_024551	FLJ21432	Hypothetical protein FLJ21432			1396.73	786.969	0.0535585	0.827679	5.34378	0.00175496		-0.0185077	-0.119492	0.908786		-0.846187	6	-4.54392	0.00391695			10.4478	9.62016	10.4663
H200021221	3.35226	AK057828	0	Homo sapiens cDNA FLJ25099 fis, clone CBR01272			329.522	1104.64	0.0535585	-1.74513	-5.54495	0.00145287		-0.318079	-1.01066	0.351186		1.42705	6	3.87435	0.0082243			8.36423	10.1094	8.68231
H200002984	0.49526	NM_005880	DNAJA2	DnaJ (Hsp40) homolog, subfamily A, member 2			1090.8	540.231	0.0535673	1.01374	5.56761	0.00142273		0.0152676	0.0838521	0.935902		-0.998474	6	-4.12239	0.00619963			10.0912	9.07743	10.0759
H200015936	2.07406	AJ416091	0	Homo sapiens mRNA for putative emu2 protein			489.3	1014.84	0.0535673	-1.05246	-4.4481	0.00433797		0.169184	0.715035	0.501449		1.22164	6	5.16314	0.00208834			8.93457	9.98704	8.76539
H200005549	0.369072	NM_006356	ATP5H	ATP synthase, H+ transporting, mitochondrial F0 complex, subunit d			4654.2	1717.74	0.0535916	1.43803	5.57956	0.00140712		0.0420501	0.163155	0.875753		-1.39597	6	-4.02193	0.00694362			12.1843	10.7463	12.1423
H200006274	0.625893	NM_015415	DKFZP564B167	DKFZP564B167 protein			664.99	416.213	0.0535916	0.676011	5.58101	0.00140524		0.0368084	0.303883	0.77148		-0.639203	6	-3.91902	0.00781084			9.37719	8.70118	9.34038
H200006296	0.749564	NM_002725	PRELP	Proline arginine-rich end leucine-rich repeat protein			1091.05	817.815	0.0535916	0.415876	5.55264	0.00144256		-0.038895	-0.519313	0.622134		-0.454771	6	-4.32653	0.00494733			10.0915	9.67563	10.1304
H200009598	1.86111	AK056130	0	Homo sapiens cDNA FLJ31568 fis, clone NT2RI2001595			5755.03	10710.8	0.0535916	-0.896167	-5.51418	0.00149499		0.110675	0.680993	0.521276		1.00684	6	4.4643	0.00426336			12.4906	13.3868	12.3799
H200012643	0.520353	AB037851	KIAA1430	KIAA1430 protein			696.438	362.393	0.0535916	0.942439	5.55781	0.00143569		0.00571424	0.0336983	0.974211		-0.936725	6	-4.14064	0.00607429			9.44385	8.50141	9.43814
H200017102	2.99316	AK000144	0	Homo sapiens cDNA FLJ20137 fis, clone COL07137			622.222	1862.41	0.0535916	-1.58167	-5.31679	0.00180069		0.00291761	0.00980754	0.992493		1.58459	6	4.52712	0.00398734			9.28129	10.863	9.27837
H200017110	0.69073	NM_013330	NME7	NME7			480.483	331.884	0.0535916	0.533806	5.48855	0.00153114		-0.0504702	-0.518931	0.622386		-0.584276	6	-4.46555	0.00425767			8.90834	8.37454	8.95881
H200019222	0.365664	BC014056	0	Homo sapiens, clone IMAGE:3690314, mRNA, partial cds			1727.88	631.822	0.0535916	1.45141	5.57358	0.00141491		0.283125	1.08723	0.31867		-1.16829	6	-3.38753	0.0147204			10.7548	9.30337	10.4717
H200000479	0.456511	NM_002633	PGM1	Phosphoglucomutase 1			1135.42	518.334	0.0536816	1.13128	5.57027	0.00141924		0.0715836	0.352469	0.736537		-1.05969	6	-3.93952	0.00762881			10.149	9.01774	10.0774
H200000804	0.599516	NM_024520	FLJ22555	Hypothetical protein FLJ22555			779.279	467.19	0.0536816	0.73813	5.43973	0.00160277		-0.0870151	-0.641267	0.54505		-0.825146	6	-4.5092	0.00406394			9.606	8.86787	9.69301
H200001664	0.694413	AK057228	LOC51256	Hypothetical protein			511.835	355.425	0.0536816	0.526134	5.5345	0.00146703		0.000703174	0.00739682	0.994338		-0.525431	6	-4.02225	0.0069411			8.99953	8.4734	8.99883
H200001891	1.29506	NM_004915	ABCG1	ATP-binding cassette, sub-family G (WHITE), member 1			766.882	993.156	0.0536816	-0.373016	-5.48772	0.00153232		-0.0671315	-0.987624	0.361475		0.305884	6	3.19533	0.0187101			9.58286	9.95588	9.64999
H200002832	1.35425	NM_022335	PRO2849	Hypothetical protein PRO2849			365.736	495.297	0.0536816	-0.437492	-4.32529	0.00495406		-0.42786	-4.23006	0.00549978		0.00963214	6	0.0745553	0.942992			8.51466	8.95215	8.94252
H200003310	1.201	NM_002336	LRP6	Low density lipoprotein receptor-related protein 6			6409.16	7697.42	0.0536816	-0.26424	-5.1569	0.00210106		0.105978	2.06826	0.0840899		0.370217	6	5.1199	0.00217844			12.6459	12.9102	12.5399
H200004082	0.566031	NM_012469	C20orf14	Chromosome 20 open reading frame 14			1402.85	794.054	0.0536816	0.821047	4.62431	0.00359906		-0.0671803	-0.378374	0.718179		-0.888228	6	-5.00269	0.0024458			10.4541	9.63309	10.5213
H200004987	1.38538	U38654	RAB27A	RAB27A, member RAS oncogene family			861.477	1193.47	0.0536816	-0.470277	-5.07829	0.00226937		0.154565	1.66907	0.146144		0.624842	6	5.05406	0.00232428			9.75067	10.2209	9.5961
H200006315	0.297193	AL136807	SERP1	Stress-associated endoplasmic reticulum protein 1; ribosome associated membrane protein 4			3996.13	1187.62	0.0536816	1.75053	5.55784	0.00143565		0.393346	1.24885	0.258234		-1.35718	6	-3.56258	0.01189			11.9644	10.2139	11.571
H200006351	0.473043	NM_006808	SEC61B	Protein translocation complex beta			2145.53	1014.93	0.0536816	1.07996	5.542	0.00145686		0.213137	1.09375	0.316018		-0.866819	6	-3.48832	0.0130099			11.0671	9.98716	10.854
H200006527	0.777975	AK054888	LOC58500	Zinc finger protein (clone 647)			442.763	344.458	0.0536816	0.362205	5.12555	0.00216643		0.151434	2.14293	0.0758428		-0.210771	6	-2.11655	0.0786576			8.79039	8.42819	8.63896
H200007010	1.74631	NM_001855	COL15A1	Collagen, type XV, alpha 1			597.635	1043.66	0.0536816	-0.80431	-5.45697	0.00157705		-0.118977	-0.807219	0.450347		0.685333	6	3.98125	0.00727289			9.22312	10.0274	9.3421
H200007427	0.675876	NM_014914	CENTG2	Centaurin, gamma 2			721.665	487.756	0.0536816	0.56517	5.35089	0.00174314		-0.143919	-1.36259	0.221937		-0.709089	6	-4.84223	0.00287427			9.49519	8.93002	9.6391
H200007468	0.408462	NM_002266	KPNA2	Karyopherin alpha 2 (RAG cohort 1, importin alpha 1)			2200.78	898.936	0.0536816	1.29173	5.15359	0.00210787		-0.054708	-0.218268	0.834455		-1.34644	6	-4.67032	0.00343028			11.1038	9.81207	11.1585
H200007973	1.43692	NM_024823	FLJ21596	Hypothetical protein FLJ21596			459.818	660.723	0.0536816	-0.522984	-4.28661	0.00516803		0.226112	1.85332	0.113268		0.749096	6	5.35949	0.00172895			8.84492	9.3679	8.61881
H200008066	0.394171	NM_000687	AHCY	S-adenosylhomocysteine hydrolase			4145.5	1634.04	0.0536816	1.34311	5.53832	0.00146184		0.188942	0.779106	0.465526		-1.15417	6	-3.51766	0.0125542			12.0173	10.6742	11.8284
H200008195	0.606177	NM_004423	DVL3	Dishevelled, dsh homolog 3 (Drosophila)			411.178	249.247	0.0536816	0.722188	4.46012	0.00428248		-0.232148	-1.43371	0.201644		-0.954337	6	-5.24186	0.00193492			8.68362	7.96143	8.91577
H200008938	2.36697	AK021595	0	Homo sapiens cDNA FLJ11533 fis, clone HEMBA1002678			327.306	774.724	0.0536816	-1.24304	-4.92148	0.00265285		-0.037655	-0.149085	0.886371		1.20539	6	4.73876	0.00319552			8.3545	9.59754	8.39215
H200008984	2.97818	NM_024978	FLJ12121	Hypothetical protein FLJ12121			258.275	769.189	0.0536816	-1.57443	-5.38471	0.00168812		-0.295095	-1.00925	0.351808		1.27934	6	4.03011	0.00687946			8.01276	9.5872	8.30786
H200011209	0.736498	BC006384	MGC12916	Hypothetical protein MGC12916			579.118	426.519	0.0536816	0.441247	5.46714	0.00156209		0.118613	1.46965	0.192052		-0.322633	6	-2.94113	0.0259097			9.17771	8.73647	9.0591
H200011788	1.58594	AB002337	KIAA0339	KIAA0339 gene product			1493.97	2369.34	0.0536816	-0.665338	-3.31262	0.0161521		0.442017	2.20074	0.0700312		1.10736	6	5.51335	0.00149615			10.5449	11.2103	10.1029
H200012314	1.88728	NM_000219	KCNE1	Potassium voltage-gated channel, Isk-related family, member 1			1552.1	2929.25	0.0536816	-0.916311	-4.7903	0.00303068		0.491205	2.56793	0.0424533		1.40752	6	5.32765	0.00178212			10.6	11.5163	10.1088
H200013337	1.28088	NM_019066	MAGEL2	MAGE-like 2			846.484	1084.24	0.0536816	-0.357136	-5.48502	0.00153619		-0.0568333	-0.872866	0.416296		0.300303	6	3.27872	0.0168495			9.72534	10.0825	9.78217
H200014720	0.581633	AF283301	CML66	Chronic myelogenous leukemia tumor antigen 66			832.156	484.01	0.0536816	0.781818	4.31192	0.00502687		-0.26977	-1.48785	0.187357		-1.05159	6	-5.30468	0.00182165			9.70071	8.91889	9.97048
H200014959	0.620479	NM_022915	MRPL44	Mitochondrial ribosomal protein L44			568.055	352.466	0.0536816	0.688546	4.49335	0.0041331		-0.0984345	-0.64237	0.544381		-0.78698	6	-5.07212	0.0022832			9.14989	8.46134	9.24832
H200015062	1.16458	AB051502	KIAA1715	KIAA1715 protein			822.148	957.458	0.0536816	-0.21981	-4.88961	0.00273947		0.117109	2.60505	0.0403878		0.336919	6	5.31509	0.00180361			9.68326	9.90307	9.56615
H200016780	1.4209	NM_014144	C11orf21	Chromosome 11 open reading frame 21			380.872	541.18	0.0536816	-0.5068	-5.01018	0.00242762		-0.00671529	-0.0663868	0.949227		0.500085	6	4.68935	0.00336312			8.57316	9.07996	8.57988
H200016786	1.32616	AK000156	0	Homo sapiens cDNA FLJ20149 fis, clone COL08213			775.646	1028.63	0.0536816	-0.407251	-5.50473	0.0015082		-0.0732443	-0.990029	0.36039		0.334007	6	3.23363	0.0178291			9.59926	10.0065	9.6725
H200016971	0.488799	NM_014168	HSPC133	HSPC133 protein			1051.22	513.834	0.0536816	1.03269	5.35765	0.00173198		-0.149915	-0.777769	0.466257		-1.1826	6	-4.65438	0.00348773			10.0378	9.00516	10.1878
H200016983	3.26305	NM_018291	FLJ10986	Hypothetical protein FLJ10986			383.619	1251.77	0.0536816	-1.70622	-5.2014	0.00201211		-0.0601637	-0.183408	0.860519		1.64606	6	4.53338	0.00396093			8.58353	10.2898	8.64369
H200017575	2.7954	NM_033420	R32184_3	Hypothetical protein MGC4022			1065.65	2978.92	0.0536816	-1.48305	-5.57164	0.00141745		-0.161056	-0.605066	0.567299		1.322	6	3.7717	0.00927024			10.0575	11.5406	10.2186
H200018488	3.11177	AK024580	0	Homo sapiens cDNA: FLJ20927 fis, clone ADSE01007			276.096	859.149	0.0536816	-1.63774	-5.16184	0.00209098		-0.249962	-0.787835	0.460775		1.38777	6	4.374	0.00469861			8.10903	9.74676	8.35899
H200019112	1.95143	NM_023931	MGC2474	Hypothetical protein MGC2474			416.829	813.413	0.0536816	-0.964534	-5.0985	0.00222468		-0.122258	-0.64625	0.542031		0.842276	6	4.45225	0.00431872			8.70331	9.66784	8.82557
H200020164	0.514251	M62896	ANXA2P1	Annexin A2 pseudogene 1			862.144	443.359	0.0536816	0.959454	5.54181	0.00145712		0.00587542	0.0339364	0.974029		-0.953579	6	-4.02953	0.00688392			9.75179	8.79233	9.74591
H200020641	1.52736	AK057707	0	Homo sapiens cDNA FLJ33145 fis, clone UTERU2000154			362.233	553.261	0.0536816	-0.611039	-4.95808	0.00255716		0.212313	1.72275	0.135708		0.823353	6	5.16277	0.00208908			8.50078	9.11182	8.28846
H200020767	1.87162	AK056634	0	Homo sapiens cDNA FLJ32072 fis, clone OCBBF1000130			445.075	833.009	0.0536816	-0.904284	-5.56774	0.00142256		-0.0658927	-0.405706	0.69903		0.838391	6	3.84831	0.00847657			8.7979	9.70219	8.8638
H200017323	0.639167	D29641	KIAA0052	KIAA0052 protein			631.111	403.385	0.0537315	0.645735	5.48835	0.00153143		0.173864	1.47774	0.189951		-0.47187	6	-3.04697	0.0225996			9.30175	8.65601	9.12789
H200003836	1.43093	NM_023935	C20orf116	Chromosome 20 open reading frame 116			7750.56	11090.5	0.0537331	-0.516952	-5.5201	0.00148679		-0.102688	-1.09652	0.314898		0.414264	6	3.33062	0.0157946			12.9201	13.437	13.0228
H200012388	2.68063	NM_013439	PILR(ALPHA)	Paired immunoglobulin-like receptor alpha			533.521	1430.18	0.0537947	-1.42257	-4.85551	0.00283574		0.0400325	0.136638	0.895786		1.46261	6	4.79711	0.00300964			9.0594	10.482	9.01937
H200004675	0.409632	NM_018838	DAP13	13kDa differentiation-associated protein			2387.19	977.87	0.0538463	1.2876	5.20449	0.00200608		0.240963	0.973974	0.367684		-1.04664	6	-4.23052	0.00549698			11.2211	9.9335	10.9801
H200013251	0.34646	NM_015068	PEG10	Paternally expressed 10			1826.54	632.822	0.0538633	1.52924	5.51545	0.00149323		0.0835198	0.301228	0.773407		-1.44572	6	-3.9574	0.00747396			10.8349	9.30566	10.7514
H200001101	0.650724	NM_018571	ALS2CR2	Amyotrophic lateral sclerosis 2 (juvenile) chromosome region, candidate 2			692.721	450.77	0.0538683	0.619882	5.52984	0.00147339		0.125241	1.11725	0.306617		-0.49464	6	-3.46815	0.0133339			9.43613	8.81625	9.31089
H200002392	2.18037	NM_017841	FLJ20487	Hypothetical protein FLJ20487			1641.33	3578.71	0.0538683	-1.12458	-5.42514	0.00162491		-0.0179674	-0.0866776	0.933748		1.10661	6	4.24453	0.00541265			10.6806	11.8052	10.6986
H200008056	0.386303	NM_014149	HSPC049	HSPC049 protein			1930.93	745.924	0.0539973	1.37219	5.45442	0.00158082		-0.0278388	-0.110658	0.915496		-1.40003	6	-4.24524	0.00540843			10.9151	9.54289	10.9429
H200003824	1.56041	AB032992	HCA127	Hepatocellular carcinoma-associated antigen 127			703.719	1098.09	0.0540045	-0.641922	-5.50291	0.00151077		-0.128881	-1.10484	0.311553		0.513041	6	3.30459	0.0163142			9.45886	10.1008	9.58774
H200014097	0.324874	NM_004404	NEDD5	Neural precursor cell expressed, developmentally down-regulated 5			2948.5	957.89	0.0540045	1.62205	5.43938	0.00160329		0.5426	1.81955	0.118694		-1.07945	6	-3.57363	0.0117327			11.5258	9.90372	10.9832
H200020997	1.39046	AK057607	0	Homo sapiens cDNA FLJ33045 fis, clone THYMU2000519			287.068	399.158	0.0540045	-0.475564	-5.5164	0.00149192		0.00248765	0.028856	0.977915		0.478051	6	3.99747	0.00713953			8.16525	8.64081	8.16276
H200021084	2.04114	NM_004332	BPHL	Biphenyl hydrolase-like (serine hydrolase; breast epithelial mucin-associated antigen)			1443.36	2946.11	0.0540045	-1.02938	-5.08905	0.00224544		0.00375112	0.0185449	0.985805		1.03313	6	4.60679	0.0036658			10.4952	11.5246	10.4915
H200012735	1.61765	AK054821	0	Homo sapiens cDNA FLJ30259 fis, clone BRACE2002478, weakly similar to NEURALIZED PROTEIN			452.268	731.61	0.0540553	-0.693899	-5.30357	0.00182358		-0.138632	-1.05959	0.330112		0.555267	6	4.06952	0.00657937			8.82103	9.51493	8.95966
H200001292	0.524511	AF190642	PLCE	Pancreas-enriched phospholipase C			1242.98	651.959	0.0541111	0.930955	5.51006	0.00150074		0.052936	0.313313	0.764648		-0.878019	6	-3.8891	0.00808516			10.2796	9.34864	10.2267
H200018367	1.87338	AL161956	0	Homo sapiens mRNA; cDNA DKFZp761A17121 (from clone DKFZp761A17121)			705.444	1321.56	0.0541131	-0.905644	-4.03015	0.00687908		0.28011	1.2465	0.259038		1.18575	6	5.27665	0.00187122			9.46239	10.368	9.18228
H200001316	0.534684	NM_017852	FLJ20510	Hypothetical protein FLJ20510			1081.96	578.506	0.0541331	0.90324	5.49513	0.00152176		0.0760331	0.46257	0.659973		-0.827207	6	-3.89824	0.00800021			10.0794	9.17619	10.0034
H200015704	3.0323	AK027191	0	Homo sapiens cDNA: FLJ23538 fis, clone LNG08010, highly similar to BETA2 Human MEN1 region clone eps			1079.28	3272.71	0.0541331	-1.60041	-5.32834	0.00178096		-0.604802	-2.0136	0.0907012		0.995612	6	2.48986	0.0471709			10.0759	11.6763	10.6807
H200020521	0.596921	AK055715	0	Homo sapiens cDNA FLJ31153 fis, clone IMR322001600			1335.77	797.348	0.0541365	0.744387	4.33524	0.00490061		-0.134043	-0.780657	0.46468		-0.87843	6	-5.1159	0.002187			10.3835	9.63907	10.5175
H200003383	0.559735	AB037737	DKFZP434I1735	DKFZP434I1735 protein			645.151	361.114	0.0541473	0.837183	5.50858	0.00150281		0.100289	0.659888	0.533822		-0.736894	6	-3.71497	0.0099111			9.33349	8.49631	9.2332
H200018995	0.466463	NM_032795	FLJ14494	Hypothetical protein FLJ14494			2167.06	1010.85	0.0545356	1.10016	5.2296	0.00195794		-0.0483225	-0.2297	0.825955		-1.14849	6	-4.52046	0.00401562			11.0815	9.98136	11.1298
H200020533	1.4279	AF230412	TRIMP1	Tripartite motif-containing pseudogene 1			571.564	816.137	0.054573	-0.513897	-5.49847	0.00151704		-0.00968607	-0.103636	0.920835		0.504211	6	3.89912	0.00799212			9.15877	9.67267	9.16846
H200002004	0.617489	NM_014043	DKFZP564O123	DKFZP564O123 protein			808.766	499.404	0.0547003	0.695515	5.39189	0.00167668		-0.0369795	-0.286679	0.784		-0.732495	6	-4.33652	0.00489379			9.65958	8.96406	9.69656
H200003755	0.705287	NM_016060	LOC51003	CGI-125 protein			425.605	300.174	0.0547531	0.503718	5.29252	0.00184297		-0.0876835	-0.921283	0.39244		-0.591401	6	-4.63962	0.0035419			8.73337	8.22965	8.82105
H200010974	0.699438	NM_024699	FLJ14007	Hypothetical protein FLJ14007			422.671	295.633	0.0547543	0.515731	4.64357	0.00352729		-0.183288	-1.6503	0.149974		-0.699019	6	-5.15813	0.00209854			8.72339	8.20766	8.90668
H200005985	0.637561	NM_014280	DNAJC8	DnaJ (Hsp40) homolog, subfamily C, member 8			1551.19	988.977	0.0548455	0.649366	5.47815	0.00154608		-0.0136316	-0.114999	0.912198		-0.662997	6	-4.04766	0.00674397			10.5992	9.94979	10.6128
H200015486	0.406814	NM_006471	MLCB	Myosin, light polypeptide, regulatory, non-sarcomeric (20kD)			1087.69	442.486	0.0548672	1.29756	4.80084	0.00299816		-0.192859	-0.71356	0.502298		-1.49042	6	-4.89768	0.00271725			10.087	8.78949	10.2799
H200015515	1.31635	U39573	LPO	Lactoperoxidase			1343.27	1768.22	0.0548672	-0.396546	-5.4796	0.00154399		-0.0336224	-0.464605	0.658595		0.362923	6	3.60023	0.0113633			10.3915	10.7881	10.4252
H200018093	1.74611	AF130071	0	Homo sapiens clone FLB9023 PRO2425 mRNA, complete cds			1559.66	2723.34	0.0548672	-0.804142	-5.48354	0.00153832		-0.0853921	-0.582299	0.581571		0.71875	6	3.74447	0.00957191			10.607	11.4112	10.6924
H200000328	0.678336	NM_001722	BN51T	BN51 (BHK21) temperature sensitivity complementing			737.769	500.455	0.0548811	0.559928	5.42757	0.0016212		-0.0593557	-0.575354	0.585966		-0.619284	6	-4.32702	0.00494469			9.52703	8.9671	9.58638
H200000921	0.640665	NM_014077	DKFZP586O0120	DKFZP586O0120 protein			679.879	435.575	0.0548811	0.642357	5.46766	0.00156134		-0.00318916	-0.0271457	0.979224		-0.645546	6	-4.01645	0.00698696			9.40913	8.76678	9.41232
H200014595	1.1853	NM_020250	MOST2	MOST2 protein			268.091	317.768	0.0548811	-0.245249	-5.47848	0.0015456		0.00160915	0.0359459	0.972492		0.246858	6	3.95162	0.00752363			8.06658	8.31183	8.06497
H200015496	1.61887	NM_005456	MAPK8IP1	Mitogen-activated protein kinase 8 interacting protein 1			520.318	842.328	0.0548811	-0.694989	-5.42284	0.00162843		0.0180961	0.1412	0.892333		0.713085	6	4.20327	0.00566526			9.02325	9.71824	9.00515
H200015548	1.68171	AL512731	0	Homo sapiens mRNA; cDNA DKFZp667B0711 (from clone DKFZp667B0711)			520.939	876.07	0.0548811	-0.749932	-5.44113	0.00160066		0.050349	0.365307	0.727414		0.800281	6	4.22201	0.00554892			9.02497	9.7749	8.97462
H200000140	3.20246	NM_001045	SLC6A4	Solute carrier family 6 (neurotransmitter transporter, serotonin), member 4			625.413	2002.86	0.0549098	-1.67918	-4.60447	0.00367474		0.0983445	0.269669	0.796449		1.77752	6	4.87414	0.0027827			9.28867	10.9678	9.19032
H200002223	0.297528	NM_003330	TXNRD1	Thioredoxin reductase 1			3976.49	1183.12	0.0549454	1.7489	5.46319	0.00156788		0.397204	1.24078	0.261		-1.3517	6	-3.24997	0.0174669			11.9573	10.2084	11.5601
H200011809	0.398272	NM_018486	HDAC8	Histone deacetylase 8			3949.52	1572.99	0.0549502	1.32817	5.45766	0.00157603		0.569335	2.33948	0.0578849		-0.758838	6	-3.11818	0.0206328			11.9475	10.6193	11.3781
H200008908	0.585516	NM_020633	V1RL1	V1R-like 1			2973.58	1741.08	0.0550229	0.772219	5.45388	0.00158163		0.0837996	0.591843	0.575562		-0.68842	6	-3.82492	0.00871062			11.538	10.7658	11.4542
H200011660	0.742802	AB040884	OSBPL8	Oxysterol binding protein-like 8			593.093	440.551	0.0550988	0.42895	5.35734	0.00173249		-0.074026	-0.924543	0.390871		-0.502976	6	-4.51638	0.00403305			9.21211	8.78316	9.28614
H200016554	1.20728	AK055223	LOC51122	HSPC042 protein			377.127	455.297	0.0550988	-0.271756	-5.37326	0.00170651		-0.0576833	-1.14054	0.297535		0.214073	6	3.02653	0.0232012			8.55891	8.83066	8.61659
H200017648	0.551409	NM_018510	PRO1866	Hypothetical protein PRO1866			1734.18	956.239	0.0550988	0.858806	4.14045	0.00607559		-0.289287	-1.3947	0.212555		-1.14809	6	-5.22353	0.00196946			10.76	9.90123	11.0493
H200019409	1.90056	AK000949	0	Homo sapiens cDNA FLJ10087 fis, clone HEMBA1002191			1120.01	2128.64	0.0550988	-0.926423	-5.22123	0.00197385		-0.106471	-0.600059	0.570419		0.819952	6	4.21823	0.00557213			10.1293	11.0557	10.2358
H200012081	0.332475	NM_002799	PSMB7	Proteasome (prosome, macropain) subunit, beta type, 7			2021.18	671.992	0.055168	1.58868	5.46535	0.00156471		0.265812	0.914441	0.395746		-1.32287	6	-3.52332	0.0124682			10.981	9.3923	10.7152
H200009423	1.63337	AK021415	0	Homo sapiens cDNA FLJ11353 fis, clone HEMBA1000042			330.078	539.138	0.0551959	-0.707849	-5.39228	0.00167607		-0.0453194	-0.345236	0.741698		0.66253	6	4.04668	0.00675141			8.36666	9.07451	8.41198
H200018197	1.59575	NM_018300	ZNF83	Zinc finger protein 83 (HPF1)			347.982	555.293	0.0551959	-0.674236	-4.5827	0.0037598		0.0417038	0.283456	0.786354		0.71594	6	4.86616	0.00280527			8.44287	9.11711	8.40117
H200018269	1.67802	AL109691	0	Homo sapiens mRNA full length insert cDNA clone EUROIMAGE 239714			408.213	684.988	0.0554001	-0.746757	-5.20503	0.00200504		0.101285	0.705975	0.506676		0.848042	6	4.60107	0.00368787			8.67318	9.41994	8.57189
H200009751	1.59751	AK022065	0	Homo sapiens cDNA FLJ12003 fis, clone HEMBB1001537			735.547	1175.04	0.0555446	-0.675823	-5.45168	0.00158489		0.000274365	0.00221323	0.998306		0.676098	6	3.89121	0.00806547			9.52267	10.1985	9.5224
H200019946	0.5547	BC009927	0	Homo sapiens, clone IMAGE:3604336, mRNA, partial cds			1025.98	569.113	0.0555446	0.850221	4.94289	0.00259638		-0.0811691	-0.471889	0.653678		-0.93139	6	-4.72143	0.00325319			10.0028	9.15257	10.084
H200016041	1.28432	AC003989	0	Human BAC clone CTB-7J15 from 7q31			406.64	522.256	0.0555724	-0.361007	-5.43023	0.00161714		0.0264407	0.397719	0.704602		0.387448	6	4.15058	0.00600717			8.66761	9.02861	8.64117
H200013204	1.38416	AK023816	0	Homo sapiens cDNA FLJ13754 fis, clone PLACE3000362			1987.81	2751.45	0.0557613	-0.469011	-5.37124	0.00170979		-0.100934	-1.15592	0.29166		0.368078	6	3.0545	0.0223824			10.957	11.426	11.0579
H200013805	1.5008	AJ002572	N143	Transcriptional unit N143			606.861	910.776	0.0558724	-0.58573	-5.44058	0.00160148		-0.0292269	-0.271476	0.795124		0.556503	6	3.80946	0.00886914			9.24522	9.83095	9.27445
H200016183	0.317902	NM_031157	HNRPA1	Heterogeneous nuclear ribonucleoprotein A1			5778.91	1837.13	0.055909	1.65335	5.37957	0.00169634		0.421387	1.37109	0.219418		-1.23196	6	-2.99425	0.0241871			12.4966	10.8432	12.0752
H200017240	0.610836	NM_032126	DKFZP564J047	Hypothetical protein DKFZp564J047			687.594	420.007	0.0559177	0.711142	5.40034	0.00166336		0.154349	1.17211	0.285583		-0.556793	6	-3.14499	0.0199412			9.42541	8.71427	9.27106
H200009798	1.6284	AK023556	0	Homo sapiens cDNA FLJ13494 fis, clone PLACE1004384			273.91	446.034	0.0559428	-0.703454	-4.93419	0.00261916		0.0835621	0.586124	0.579158		0.787016	6	4.73462	0.0032092			8.09756	8.80101	8.01399
H200005717	1.75375	NM_015980	LOC51617	HMP19 protein			355.352	623.198	0.0560071	-0.810442	-5.26717	0.00188834		-0.167398	-1.08794	0.318379		0.643043	6	3.93582	0.00766133			8.47311	9.28355	8.6405
H200018796	2.18334	NM_003041	SLC5A2	Solute carrier family 5 (sodium/glucose cotransporter), member 2			8965.37	19574.5	0.0560071	-1.12654	-4.35974	0.00477185		0.738466	2.85789	0.0288814		1.865	6	5.33867	0.00176352			13.1301	14.2567	12.3917
H200003841	0.505822	AK025522	0	Homo sapiens cDNA: FLJ21869 fis, clone HEP02442			580.54	293.65	0.0561821	0.983299	5.23943	0.00193946		-0.0732179	-0.390136	0.70991		-1.05652	6	-4.43121	0.00441733			9.18125	8.19795	9.25447
H200001670	0.558698	AB051510	DLC1	Deleted in liver cancer 1			871.647	486.988	0.0562549	0.839859	5.4191	0.00163418		0.111472	0.71926	0.499024		-0.728387	6	-3.49437	0.0129144			9.7676	8.92774	9.65613
H200002817	0.581121	NM_032351	MRPL45	Mitochondrial ribosomal protein L45			515.129	299.352	0.0562549	0.783089	4.85808	0.00282836		0.0545731	0.338557	0.746477		-0.728516	6	-4.51952	0.00401961			9.00879	8.2257	8.95422
H200004298	0.645188	NM_020119	FLB6421	Hypothetical protein FLB6421			875.77	565.036	0.0562549	0.632209	5.38666	0.00168501		0.18378	1.56588	0.168417		-0.448428	6	-2.97447	0.0248136			9.77441	9.1422	9.59063
H200017336	0.354375	NM_005898	M11S1	Membrane component, chromosome 11, surface marker 1			1763.73	625.021	0.0562549	1.49665	5.38523	0.00168728		-0.0710964	-0.255818	0.806636		-1.56775	6	-4.14701	0.00603118			10.7844	9.28776	10.8555
H200017777	1.87655	AF116642	0	Homo sapiens PRO1618 mRNA, complete cds			272.212	510.818	0.0562549	-0.908079	-5.4206	0.00163188		-0.158555	-0.946461	0.380454		0.749524	6	3.57462	0.0117188			8.08859	8.99667	8.24714
H200020813	2.69025	AK056022	0	Homo sapiens cDNA FLJ31460 fis, clone NT2NE2001191			991.969	2668.65	0.0562549	-1.42774	-4.77004	0.00309429		0.102726	0.343204	0.743151		1.53047	6	4.74723	0.00316775			9.95415	11.3819	9.85143
H200000250	0.512393	NM_001491	GCNT2	Glucosaminyl (N-acetyl) transferase 2, I-branching enzyme			1093.5	560.303	0.0562813	0.964677	5.20982	0.00199575		0.123686	0.667974	0.528992		-0.840992	6	-4.11775	0.00623193			10.0947	9.13006	9.97105
H200001379	0.669979	NM_002853	RAD1	RAD1 homolog (S. pombe)			482.936	323.557	0.0562813	0.577813	5.16936	0.00207572		0.0807566	0.722482	0.49718		-0.497056	6	-4.14736	0.00602882			8.91569	8.33788	8.83493
H200007462	1.55806	NM_002850	PTPRS	Protein tyrosine phosphatase, receptor type, S			5098.91	7944.39	0.0562813	-0.639748	-5.37751	0.00169966		0.0702515	0.590511	0.576398		0.71	6	4.25277	0.00536372			12.316	12.9557	12.2457
H200008997	2.15794	AK022292	0	Homo sapiens cDNA FLJ12230 fis, clone MAMMA1001186			516.336	1114.22	0.0562967	-1.10965	-5.26517	0.00189198		0.0271548	0.128846	0.90169		1.13681	6	4.2983	0.00510228			9.01217	10.1218	8.98501
H200000212	0.567927	NM_002121	HLA-DPB1	Major histocompatibility complex, class II, DP beta 1			1034.85	587.72	0.0563437	0.816222	5.30315	0.00182431		0.208244	1.353	0.224811		-0.607978	6	-2.86276	0.0286978			10.0152	9.19898	9.80696
H200019250	2.32556	BC003645	0	Homo sapiens, clone IMAGE:3533146, mRNA, partial cds			342.236	795.889	0.0567041	-1.21758	-5.30871	0.00181464		-0.0102935	-0.0448802	0.965659		1.20728	6	4.15787	0.00595853			8.41885	9.63642	8.42914
H200020267	1.35796	BC013669	0	Homo sapiens, clone MGC:18164 IMAGE:4155088, mRNA, complete cds			2720.14	3693.84	0.0567041	-0.441438	-4.99546	0.00246345		0.166372	1.88272	0.108744		0.60781	6	4.95613	0.00256215			11.4095	11.8509	11.2431
H200000353	2.10636	NM_000758	CSF2	Colony stimulating factor 2 (granulocyte-macrophage)			309.313	651.524	0.0568765	-1.07475	-5.27904	0.00186694		0.0152984	0.0751439	0.942543		1.09005	6	4.22919	0.00550506			8.27293	9.34768	8.25763
H200017170	0.489337	AL137435	0	Homo sapiens mRNA; cDNA DKFZp761G0924 (from clone DKFZp761G0924)			5398.41	2641.64	0.0568765	1.0311	5.40007	0.00166378		0.0783656	0.410416	0.695754		-0.952735	6	-3.62446	0.011038			12.3983	11.3672	12.32
H200019118	1.48883	NM_006933	SLC5A3	Solute carrier family 5 (inositol transporters), member 3			310.764	462.676	0.0569675	-0.574182	-5.39325	0.00167453		-0.231686	-2.17621	0.0724389		0.342496	6	3.05123	0.0224765			8.27968	8.85386	8.51136
H200001827	2.89529	NM_024510	MGC4368	Hypothetical protein MGC4368			642.84	1861.21	0.0570675	-1.53371	-5.39586	0.00167041		-0.763672	-2.68673	0.0362099		0.770037	6	2.70912	0.0351469			9.32831	10.862	10.092
H200000044	0.343989	NM_000420	KEL	Kell blood group			3924.79	1350.08	0.0572404	1.53957	5.38981	0.00167999		0.245867	0.860744	0.422436		-1.2937	6	-3.4757	0.0132117			11.9384	10.3988	11.6925
H200005676	3.52628	NM_024048	MGC3020	Hypothetical protein MGC3020			525.889	1854.43	0.0572404	-1.81815	-5.14119	0.00213353		0.0785843	0.222214	0.831518		1.89673	6	4.4036	0.00455065			9.03861	10.8568	8.96003
H200009844	1.6353	AK056624	0	Homo sapiens cDNA FLJ32062 fis, clone OCBBF1000042			781.663	1278.25	0.0572404	-0.709553	-4.90398	0.00270002		0.0473418	0.327197	0.754633		0.756894	6	4.62061	0.00361305			9.6104	10.32	9.56306
H200011617	0.907118	AL117590	0	Homo sapiens cDNA FLJ30060 fis, clone ADRGL2000097			459.203	416.551	0.0572404	0.140638	4.0488	0.00673525		0.124904	3.59583	0.0114236		-0.0157344	6	-0.321929	0.758427			8.84299	8.70235	8.71808
H200014479	1.34978	AJ420595	0	Homo sapiens mRNA full length insert cDNA clone EUROIMAGE 704987			394.669	532.716	0.0572404	-0.432721	-3.44775	0.0136706		0.326001	2.59744	0.040802		0.758722	6	5.36178	0.00172519			8.6245	9.05722	8.2985
H200017290	0.447225	AL136629	TSPYL	TSPY-like			1089.27	487.15	0.0572404	1.16093	5.37432	0.00170481		0.155913	0.721774	0.497585		-1.00501	6	-3.66521	0.010514			10.0891	8.92822	9.93324
H200017772	0.604447	AF237813	NPD009	NPD009 protein			579.557	350.311	0.0572404	0.726313	5.09996	0.00222149		0.149328	1.04854	0.334778		-0.576985	6	-4.05142	0.00671534			9.17881	8.45249	9.02948
H200018007	0.630191	NM_021783	XEDAR	Ectodysplasin A2 isoform receptor			806.215	508.07	0.0572404	0.666138	5.38285	0.00169109		0.0823378	0.665345	0.53056		-0.5838	6	-3.50783	0.0127048			9.65502	8.98888	9.57268
H200003602	0.364346	NM_032906	MGC14156	Hypothetical protein MGC14156			1329.25	484.308	0.0573133	1.45662	4.8687	0.00279805		-0.118369	-0.395644	0.706052		-1.57499	6	-4.64705	0.0035145			10.3764	8.91978	10.4948
H200012816	2.70346	AK055731	0	Homo sapiens cDNA FLJ31169 fis, clone KIDNE2000026			429.176	1160.26	0.0573133	-1.4348	-5.14744	0.00212055		-0.000334757	-0.00120096	0.999081		1.43447	6	4.32174	0.00497328			8.74542	10.1802	8.74576
H200014903	1.87665	BC014063	0	Homo sapiens, clone IMAGE:3844647, mRNA			268.931	504.688	0.0573133	-0.908156	-5.29166	0.00184449		0.0212245	0.123671	0.905615		0.929381	6	4.17243	0.00586263			8.07109	8.97925	8.04987
H200020135	2.72274	AK027135	0	Homo sapiens cDNA: FLJ23482 fis, clone KAIA03142			745.921	2030.95	0.0573268	-1.44506	-5.3586	0.00173042		-0.678541	-2.51617	0.0455218		0.766521	6	2.57297	0.0421662			9.54288	10.9879	10.2214
H200006522	1.60115	NM_000907	NPR2	Natriuretic peptide receptor B/guanylate cyclase B (atrionatriuretic peptide receptor B)			899.341	1439.98	0.0574671	-0.679112	-5.26074	0.00190006		0.131455	1.01832	0.347818		0.810567	6	4.4758	0.00421122			9.81272	10.4918	9.68127
H200007288	2.62147	AK027579	0	Homo sapiens cDNA FLJ14673 fis, clone NT2RP2003714, moderately similar to ZINC FINGER PROTEIN 91			1521.96	3989.77	0.057576	-1.39038	-4.81686	0.00294952		0.177565	0.615162	0.561039		1.56794	6	4.71721	0.00326741			10.5717	11.9621	10.3941
H200019130	1.87214	NM_018172	FLJ10661	Hypothetical protein FLJ10661			3686.32	6901.32	0.057576	-0.904691	-4.92044	0.00265562		0.340778	1.85343	0.113251		1.24547	6	4.94067	0.00260219			11.848	12.7527	11.5072
H200000841	0.589807	NM_002461	MVD	Mevalonate (diphospho) decarboxylase			1628.93	960.753	0.0575988	0.761686	5.35717	0.00173276		0.0585158	0.411559	0.69496		-0.703171	6	-3.77348	0.00925088			10.6697	9.90802	10.6112
H200014429	1.35629	AL035456	C20orf94	Chromosome 20 open reading frame 94			324.249	439.775	0.0575988	-0.439665	-4.03282	0.00685833		0.114831	1.05329	0.332766		0.554496	6	5.08611	0.00225196			8.34096	8.78062	8.22613
H200004696	1.23644	NM_006941	SOX10	SRY (sex determining region Y)-box 10			642.698	794.659	0.0576527	-0.306195	-4.9848	0.00248977		0.0997364	1.62369	0.155568		0.405931	6	4.84793	0.00285764			9.328	9.63419	9.22826
H200006997	0.611154	NM_016071	MRPS33	Mitochondrial ribosomal protein S33			1438.98	879.439	0.0576527	0.710392	5.23385	0.00194993		0.0505006	0.372065	0.722631		-0.659892	6	-4.07352	0.00654975			10.4908	9.78044	10.4403
H200007742	1.26548	NM_006994	BTN3A3	Butyrophilin, subfamily 3, member A3			761.05	963.098	0.0576527	-0.33969	-5.19893	0.00201692		0.04906	0.75086	0.481137		0.38875	6	4.45691	0.00429721			9.57185	9.91154	9.52279
H200001647	0.523621	NM_004036	ADCY3	Adenylate cyclase 3			1162.37	608.641	0.0578156	0.933404	5.21658	0.00198274		-0.147748	-0.825732	0.440546		-1.08115	6	-4.44194	0.00436673			10.1829	9.24945	10.3306
H200003197	0.646682	NM_012124	CHORDC1	Cysteine and histidine-rich domain (CHORD)-containing, zinc binding protein 1			694.854	449.349	0.0578156	0.628873	5.15047	0.00211428		-0.0782552	-0.640911	0.545266		-0.707128	6	-4.46802	0.00424641			9.44057	8.81169	9.51882
H200005726	0.404958	NM_003536	H3FK	H3 histone family, member K			761.696	308.455	0.0578156	1.30415	5.24962	0.00192051		0.121945	0.490864	0.640958		-1.18221	6	-3.9897	0.00720309			9.57307	8.26892	9.45113
H200011541	1.93689	NM_005689	ABCB6	ATP-binding cassette, sub-family B (MDR/TAP), member 6			1533.64	2970.48	0.0578156	-0.953739	-5.21527	0.00198526		0.136445	0.746111	0.483797		1.09018	6	4.42324	0.00445538			10.5827	11.5365	10.4463
H200020978	1.44737	AK057558	0	Homo sapiens cDNA FLJ32996 fis, clone THYMU1000142			2573.99	3725.51	0.0578156	-0.533432	-5.00825	0.0024323		-0.217542	-2.04244	0.0871492		0.31589	6	2.12791	0.0774326			11.3298	11.8632	11.5473
H200008232	0.573267	AL117607	0	Homo sapiens mRNA; cDNA DKFZp564N0763 (from clone DKFZp564N0763)			1035.35	593.535	0.0580263	0.802721	4.93546	0.00261584		-0.0139824	-0.0859695	0.934288		-0.816704	6	-4.47941	0.00419504			10.0159	9.21319	10.0299
H200003034	3.6087	AK024450	0	Homo sapiens, clone MGC:22917 IMAGE:4859240, mRNA, complete cds			1688.65	6093.82	0.0581568	-1.85148	-5.26134	0.00189896		-0.137795	-0.391571	0.708904		1.71368	6	3.97837	0.00729681			10.7217	12.5731	10.8594
H200007046	0.428676	NM_005731	ARPC2	Actin related protein 2/3 complex, subunit 2 (34 kD)			1734.42	743.506	0.0581897	1.22204	5.34593	0.00175138		0.0552706	0.241786	0.816998		-1.16677	6	-3.71906	0.00986329			10.7602	9.5382	10.705
H200004601	0.682364	NM_002896	RBM4	RNA binding motif protein 4			1934.89	1320.3	0.0581966	0.551387	5.22083	0.0019746		0.152382	1.44284	0.199167		-0.399005	6	-2.75115	0.0332411			10.918	10.3666	10.7657
H200011623	0.615385	NM_031286	SH3BGRL3	SH3 domain binding glutamic acid-rich protein like 3			1553.95	956.28	0.0582546	0.700439	5.23588	0.00194611		0.01576	0.117808	0.910064		-0.684679	6	-4.10027	0.00635546			10.6017	9.90129	10.586
H200014175	0.695195	BC009520	LOC91978	Hypothetical gene supported by BC009520			465.942	323.92	0.058295	0.524509	5.17044	0.00207353		0.0137699	0.13574	0.896467		-0.51074	6	-4.18062	0.0058095			8.86401	8.3395	8.85024
H200016430	1.20607	AK001857	0	Homo sapiens cDNA FLJ10995 fis, clone PLACE1002170			475.034	572.924	0.058295	-0.270313	-5.31538	0.00180311		-0.0818436	-1.60936	0.158664		0.18847	6	2.94209	0.0258772			8.89189	9.1622	8.97373
H200017850	0.38321	AL080315	0	Human DNA sequence from clone RP1-6P5 on chromosome 6 Contains a pseudogene similar to EEF1D (eukary			9244.85	3542.72	0.0583144	1.38379	5.0757	0.00227517		-0.00146598	-0.00537716	0.995884		-1.38526	6	-4.32297	0.00496658			13.1744	11.7906	13.1759
H200009285	1.72141	AK024252	0	Homo sapiens cDNA FLJ14190 fis, clone NT2RP2006534, moderately similar to 5'-AMP-ACTIVATED PROTEIN K			313.331	539.371	0.0583545	-0.783592	-4.97611	0.00251146		-0.0189022	-0.120037	0.908373		0.76469	6	4.36977	0.00472022			8.29154	9.07513	8.31044
H200002073	1.85915	NM_018487	HCA112	Hepatocellular carcinoma-associated antigen 112			811.312	1508.35	0.0583661	-0.894646	-5.32743	0.00178251		-0.0107271	-0.0638775	0.951143		0.883919	6	3.77578	0.00922593			9.66411	10.5588	9.67484
H200003183	0.671029	NM_015952	PTD013	PTD013 protein			1998.22	1340.87	0.0583661	0.575552	5.11954	0.00217921		-0.113125	-1.00625	0.353136		-0.688678	6	-4.55083	0.0038884			10.9645	10.3889	11.0776
H200004474	0.662041	NM_022662	MCPR	Anaphase-promoting complex 1; meiotic checkpoint regulator			865.641	573.09	0.0583661	0.595007	4.86073	0.00282076		0.311687	2.54623	0.0437122		-0.283321	6	-1.70295	0.139471			9.75763	9.16262	9.44594
H200008497	0.326697	NM_004255	COX5A	Cytochrome c oxidase subunit Va			6284.5	2053.13	0.0583661	1.61398	4.98963	0.00247781		0.282105	0.872132	0.416667		-1.33187	6	-4.1175	0.00623371			12.6176	11.0036	12.3355
H200009577	1.52419	NM_022165	LIN-7B	Lin-7b protein; likely ortholog of mouse LIN-7B; mammalian LIN-7 protein 2			709.91	1082.04	0.0583661	-0.60804	-4.72323	0.00324716		-0.0289996	-0.225267	0.829248		0.57904	6	4.49796	0.00411286			9.47149	10.0795	9.50049
H200009624	1.49371	NM_022447	TRF4-2	Topoisomerase-related function protein 4-2			566.136	845.642	0.0583661	-0.578899	-5.32884	0.00178011		-0.0195309	-0.179785	0.86324		0.559368	6	3.68835	0.0102288			9.145	9.7239	9.16453
H200009875	2.13305	AK056382	KIAA1720	KIAA1720 protein			1495.74	3190.49	0.0583661	-1.09292	-5.32554	0.00178571		-4.30857e-05	-0.000209947	0.999839		1.09287	6	3.81456	0.00881651			10.5466	11.6396	10.5467
H200011792	1.71909	NM_018652	GLP	Golgin-like protein			310.437	533.668	0.0583661	-0.781645	-5.30252	0.00182542		-0.13646	-0.925717	0.390308		0.645185	6	3.62152	0.011077			8.27816	9.0598	8.41462
H200012164	0.585809	NM_006292	TSG101	Tumor susceptibility gene 101			1232.03	721.734	0.0583661	0.771498	4.94355	0.00259468		-0.0352636	-0.225959	0.828734		-0.806762	6	-4.48213	0.00418288			10.2668	9.49532	10.3021
H200012576	1.34452	NM_007035	KERA	Keratocan			578.369	777.628	0.0583661	-0.42709	-5.3013	0.00182754		0.0279813	0.34732	0.740209		0.455072	6	4.09139	0.00641926			9.17585	9.60294	9.14787
H200006072	0.309311	NM_001034	RRM2	Ribonucleotide reductase M2 polypeptide			10978.9	3395.9	0.0584077	1.69287	5.22367	0.00196919		0.0815555	0.251655	0.809706		-1.61132	6	-4.03489	0.00684223			13.4225	11.7296	13.3409
H200002327	1.62884	AB040958	FLJ10648	Hypothetical protein FLJ10648			419.98	684.081	0.0584439	-0.703846	-4.70456	0.00331049		0.102769	0.686918	0.517789		0.806615	6	4.72234	0.00325015			8.71418	9.41802	8.61141
H200003795	1.77329	NM_005296	GPR23	G protein-coupled receptor 23			1855.75	3290.79	0.0584439	-0.82643	-5.02969	0.00238105		0.260171	1.58341	0.164417		1.0866	6	4.73458	0.00320933			10.8578	11.6842	10.5976
H200005028	1.1231	NM_004345	CAMP	Cathelicidin antimicrobial peptide			1693.23	1901.66	0.0584439	-0.167486	-2.65812	0.0376182		-0.292196	-4.63736	0.00355027		-0.12471	6	-1.40871	0.208576			10.7256	10.893	11.0178
H200005189	1.36495	NM_006856	ATF7	Activating transcription factor 7			2162.1	2951.17	0.0584439	-0.448853	-5.23549	0.00194684		0.0623624	0.727405	0.494371		0.511215	6	4.29841	0.00510167			11.0782	11.5271	11.0159
H200005825	0.867803	NM_006249	PRB3	Proline-rich protein BstNI subfamily 3			440.052	381.878	0.0584439	0.204561	1.51826	0.179749		-0.49139	-3.64712	0.0107432		-0.695952	6	-5.16537	0.00208379			8.78153	8.57697	9.27292
H200008963	1.64933	AK021822	0	Homo sapiens cDNA FLJ11760 fis, clone HEMBA1005627			274.496	452.736	0.0584439	-0.721884	-4.40442	0.00454665		0.0620433	0.378544	0.718059		0.783928	6	4.78296	0.00305355			8.10064	8.82253	8.0386
H200009018	4.93432	AK022474	0	Homo sapiens cDNA FLJ12412 fis, clone MAMMA1003004			1309.09	6459.46	0.0584439	-2.30285	-5.26859	0.00188578		-1.41141	-3.2291	0.0179307		0.891439	6	2.02873	0.0888199			10.3543	12.6572	11.7658
H200009866	0.65309	NM_033119	NKD1	Naked cuticle homolog 1 (Drosophila)			364.148	237.821	0.0584439	0.614646	4.21648	0.00558299		-0.163565	-1.12205	0.304725		-0.778211	6	-4.98291	0.00249448			8.50838	7.89373	8.67194
H200011328	0.59023	NM_003388	CYLN2	Cytoplasmic linker 2			1548.78	914.135	0.0584439	0.76065	5.22907	0.00195895		0.187553	1.28933	0.244755		-0.573097	6	-2.89227	0.0276114			10.5969	9.83626	10.4094
H200012202	0.375612	NM_002966	S100A10	S100 calcium binding protein A10 (annexin II ligand, calpactin I, light polypeptide (p11))			2538.73	953.579	0.0584439	1.41268	5.14915	0.002117		0.0771613	0.281249	0.787967		-1.33552	6	-4.10332	0.00633369			11.3099	9.89721	11.2327
H200012692	0.682642	AK057021	MGC5139	Hypothetical protein MGC5139			928.225	633.646	0.0584439	0.550798	5.31371	0.001806		0.182849	1.764	0.128184		-0.367949	6	-2.94736	0.0257008			9.85833	9.30753	9.67548
H200013094	1.39417	AY007096	0	Homo sapiens clone TCCCIA00164 mRNA sequence			1413.46	1970.6	0.0584439	-0.479404	-5.16863	0.0020772		0.0648757	0.699448	0.510464		0.54428	6	4.37485	0.00469432			10.465	10.9444	10.4001
H200014655	0.515702	NM_021100	NFS1	NFS1 nitrogen fixation 1 (S. cerevisiae)			1985.1	1023.72	0.0584439	0.95539	5.30916	0.00181386		0.344342	1.91353	0.104196		-0.611047	6	-3.08116	0.0216309			10.955	9.99961	10.6107
H200015527	1.5362	NM_015377	KIAA0889	KIAA0889 protein			586.846	901.515	0.0584439	-0.619369	-5.06753	0.00229358		-0.304569	-2.49191	0.0470406		0.3148	6	2.01231	0.0908634			9.19684	9.81621	9.50141
H200017588	0.600315	NM_016488	HSPC232	Hypothetical protein			481.804	289.234	0.0584439	0.736209	4.52241	0.00400731		-0.0266528	-0.163723	0.875325		-0.762862	6	-4.68613	0.00337437			8.9123	8.17609	8.93896
H200019315	0.675298	AL359559	0	Homo sapiens mRNA; cDNA DKFZp762O2215 (from clone DKFZp762O2215)			417.576	281.988	0.0584439	0.566405	4.33447	0.00490473		-0.157662	-1.20653	0.273023		-0.724066	6	-4.96519	0.00253904			8.7059	8.13949	8.86356
H200019376	2.74817	BC005856	MGC2889	Hypothetical protein MGC2889			457.215	1256.5	0.0584439	-1.45847	-5.07708	0.00227206		-0.176447	-0.614229	0.561616		1.28202	6	4.10224	0.00634137			8.83673	10.2952	9.01318
H200012594	0.605526	NM_058182	C21orf51	Chromosome 21 open reading frame 51			3730.5	2258.91	0.0587915	0.723739	5.25732	0.00190631		-0.0208783	-0.151663	0.884424		-0.744617	6	-4.0303	0.00687793			11.8652	11.1414	11.886
H200013389	1.83468	AK022328	0	Homo sapiens cDNA FLJ12266 fis, clone MAMMA1001606			398.27	730.7	0.0587915	-0.875531	-5.1141	0.00219086		-0.0904509	-0.528337	0.616228		0.78508	6	4.04517	0.00676297			8.6376	9.51314	8.72806
H200003881	0.799058	AK056477	CSTL1	Cystatin-like 1			678.29	541.993	0.0589481	0.323628	5.28162	0.00186233		0.0281306	0.459093	0.662329		-0.295497	6	-3.43588	0.0138708			9.40576	9.08213	9.37763
H200017519	0.68406	NM_014317	TPT	Trans-prenyltransferase			704.539	481.947	0.0589481	0.547806	5.29158	0.00184464		0.140256	1.35482	0.224264		-0.40755	6	-3.14627	0.0199088			9.46054	8.91273	9.32028
H200010292	0.661779	NM_014885	APC10	Anaphase-promoting complex subunit 10			521.805	345.32	0.0591016	0.595579	4.97535	0.00251339		-0.0852718	-0.712343	0.502999		-0.680851	6	-4.52575	0.00399314			9.02737	8.43179	9.11264
H200018924	3.70092	AL117485	DKFZp434K191	Hypothetical protein DKFZp434K191			810.061	2997.97	0.0591016	-1.88788	-4.58695	0.00374303		-0.00386085	-0.00938062	0.99282		1.88402	6	4.57757	0.00378019			9.66189	11.5498	9.66575
H200000784	0.357688	NM_001122	ADFP	Adipose differentiation-related protein			1150.11	411.38	0.0592317	1.48323	5.01381	0.00241888		-0.20044	-0.677554	0.523307		-1.68367	6	-4.47833	0.00419988			10.1676	8.68433	10.368
H200005812	1.58605	NM_003475	C11orf13	Chromosome 11 open reading frame 13			379.806	602.39	0.0592317	-0.665435	-5.21888	0.00197834		0.0109397	0.0857977	0.934419		0.676374	6	4.05384	0.00669697			8.56912	9.23455	8.55818
H200019270	1.1377	L10404	0	Homo sapiens surfactant protein B-binding protein mRNA, complete cds			393.071	447.196	0.0592317	-0.186116	-4.91262	0.0026766		-0.0799408	-2.11007	0.0793648		0.106176	6	2.01511	0.090512			8.61865	8.80476	8.69859
H200001314	0.483941	BC012513	ARHE	Ras homolog gene family, member E			1498.39	725.133	0.0593465	1.0471	5.24414	0.00193067		0.228518	1.14448	0.29602		-0.81858	6	-3.53766	0.0122535			10.5492	9.5021	10.3207
H200007553	1.97723	NM_018417	SAC	Soluble adenylyl cyclase			841.496	1663.83	0.0593465	-0.983479	-4.96567	0.00253783		-0.182927	-0.923614	0.391318		0.800552	6	4.04205	0.00678693			9.71681	10.7003	9.89974
H200010452	0.773477	AK026583	0	Homo sapiens cDNA: FLJ22930 fis, clone KAT07255			545.96	422.287	0.0593465	0.370569	5.13389	0.00214881		-0.03487	-0.483091	0.646153		-0.405439	6	-4.29103	0.00514304			9.09265	8.72208	9.12752
H200017653	1.80342	AF119872	0	Homo sapiens PRO2272 mRNA, complete cds			1038.81	1873.4	0.0593465	-0.850734	-4.88692	0.00274693		-0.123669	-0.710397	0.504121		0.727066	6	4.17652	0.00583601			10.0207	10.8714	10.1444
H200010388	0.549818	NM_001687	ATP5D	ATP synthase, H+ transporting, mitochondrial F1 complex, delta subunit			1378.84	758.11	0.0593545	0.862973	5.26838	0.00188615		0.176963	1.08034	0.32149		-0.68601	6	-3.20404	0.0185056			10.4292	9.56626	10.2523
H200012053	1.35309	NM_003057	SLC22A1	Solute carrier family 22 (organic cation transporter), member 1			405.787	549.065	0.0593545	-0.436253	-5.27643	0.00187162		-0.16777	-2.02916	0.0887667		0.268483	6	2.97016	0.0249522			8.66458	9.10083	8.83235
H200014567	1.58623	NM_000565	IL6R	Interleukin 6 receptor			809.39	1283.88	0.0593614	-0.665601	-5.24103	0.00193646		-0.0348379	-0.274318	0.79304		0.630764	6	3.84797	0.00847992			9.66069	10.3263	9.69553
H200000227	0.554173	NM_000883	IMPDH1	IMP (inosine monophosphate) dehydrogenase 1			1522.93	843.964	0.0595338	0.851593	5.2605	0.0019005		0.00410036	0.0253289	0.980614		-0.847493	6	-3.82872	0.00867213			10.5726	9.72104	10.5685
H200000594	0.754804	NM_001951	E2F5	E2F transcription factor 5, p130-binding			614.477	463.81	0.0595338	0.405826	4.90367	0.00270088		-0.122177	-1.47629	0.190325		-0.528003	6	-4.72764	0.00323241			9.26321	8.85739	9.38539
H200001763	1.29031	AK022487	0	Homo sapiens cDNA FLJ12425 fis, clone MAMMA1003104			404.113	521.43	0.0595338	-0.367713	-4.87648	0.0027761		-0.170305	-2.25853	0.0646789		0.197408	6	1.90943	0.104791			8.65862	9.02633	8.82892
H200002679	1.13563	AB007861	KIAA0401	KIAA0401 protein			206.934	235.002	0.0595338	-0.183498	-4.99055	0.00247554		-0.108926	-2.96243	0.0252035		0.0745724	6	1.67965	0.144029			7.69303	7.87653	7.80195
H200004322	2.35795	NM_006657	FTCD	Formiminotransferase cyclodeaminase			341.023	804.114	0.0595338	-1.23753	-5.19232	0.0020299		-0.136364	-0.572142	0.588005		1.10117	6	3.82932	0.00866604			8.41372	9.65126	8.55009
H200004412	2.18717	AK023572	0	Homo sapiens cDNA FLJ13510 fis, clone PLACE1005146			256.291	560.553	0.0595338	-1.12907	-5.26017	0.00190109		-0.195014	-0.908542	0.398614		0.934054	6	3.42889	0.0139902			8.00164	9.13071	8.19665
H200008111	0.69161	NM_004727	SLC24A1	Solute carrier family 24 (sodium/potassium/calcium exchanger), member 1			479.395	331.555	0.0595338	0.531968	4.21555	0.00558873		-0.134484	-1.06571	0.32755		-0.666452	6	-4.92586	0.0026412			8.90507	8.3731	9.03956
H200011380	1.74168	AL133576	0	Homo sapiens mRNA; cDNA DKFZp434L0650 (from clone DKFZp434L0650); partial cds			711.847	1239.81	0.0595338	-0.800482	-5.25913	0.001903		-0.105857	-0.695473	0.512781		0.694625	6	3.43994	0.0138019			9.47542	10.2759	9.58128
H200011433	0.480711	NM_013322	SNX10	Sorting nexin 10			1780.15	855.737	0.0595338	1.05676	5.12222	0.00217349		-0.179052	-0.867886	0.418811		-1.23581	6	-4.38053	0.0046655			10.7978	9.74102	10.9768
H200012008	0.699782	NM_006998	SECRET	Secretagogin			426.904	298.74	0.0595338	0.515022	3.87527	0.00821552		-0.188371	-1.4174	0.206143		-0.703394	6	-5.06925	0.00228967			8.73777	8.22275	8.92614
H200014919	1.66201	NM_005778	RBM5	RNA binding motif protein 5			1502.36	2496.93	0.0595338	-0.732926	-5.26311	0.00189573		-0.0922203	-0.662229	0.532421		0.640706	6	3.37182	0.0150087			10.553	11.2859	10.6452
H200016257	0.595573	NM_005563	STMN1	Stathmin 1/oncoprotein 18			2437.47	1451.69	0.0595338	0.74765	5.25355	0.00191324		0.100655	0.707282	0.50592		-0.646994	6	-3.35016	0.0154162			11.2512	10.5035	11.1505
H200016285	2.01598	NM_006069	MRVI1	Murine retrovirus integration site 1 homolog			1241.19	2502.2	0.0595338	-1.01148	-5.22843	0.00196016		0.0386502	0.199786	0.848247		1.05013	6	3.97545	0.00732116			10.2775	11.289	10.2389
H200016506	1.53683	NM_018198	FLJ10737	Hypothetical protein FLJ10737			1213.46	1864.88	0.0595338	-0.619962	-3.96596	0.00740112		0.157537	1.00778	0.35246		0.777499	6	4.97373	0.00251744			10.2449	10.8649	10.0874
H200020237	0.634273	NM_017836	FLJ20473	Hypothetical protein FLJ20473			1210.75	767.949	0.0595338	0.656823	5.25778	0.00190547		0.103349	0.827296	0.439725		-0.553474	6	-3.33647	0.0156803			10.2417	9.58487	10.1383
H200020432	0.806545	BC001573	0	Homo sapiens, clone MGC:5522 IMAGE:3454199, mRNA, complete cds			339.816	274.077	0.0595338	0.310173	3.39664	0.0145561		-0.188471	-2.0639	0.0845983		-0.498643	6	-5.20662	0.00200195			8.40861	8.09844	8.59708
H200020637	3.20012	AK057743	0	Homo sapiens cDNA FLJ25014 fis, clone CBL01444			648.81	2076.27	0.0595338	-1.67813	-4.89411	0.00272705		0.0135255	0.0394459	0.969815		1.69165	6	4.35469	0.00479806			9.34165	11.0198	9.32813
H200014404	1.64414	AB051489	KIAA1702	KIAA1702 protein			498.893	820.25	0.0595563	-0.717335	-4.7022	0.00331858		0.0906349	0.594121	0.574133		0.80797	6	4.61965	0.00361668			8.96259	9.67992	8.87195
H200007006	0.570266	NM_005643	TAF11	TAF11 RNA polymerase II, TATA box binding protein (TBP)-associated factor, 28 kD			1128.41	643.493	0.0595901	0.810293	4.78942	0.00303341		-0.156126	-0.922817	0.391701		-0.966419	6	-4.64801	0.003511			10.1401	9.32978	10.2962
H200005087	0.555423	NM_003285	TNR	Tenascin R (restrictin, janusin)			2176.7	1208.99	0.0597055	0.848342	5.24973	0.0019203		0.0891026	0.551386	0.601284		-0.759239	6	-3.5133	0.0126207			11.0879	10.2396	10.9988
H200008566	0.516158	NM_003850	SUCLA2	Succinate-CoA ligase, ADP-forming, beta subunit			653.187	337.148	0.0597055	0.954114	5.19614	0.00202239		-0.0426358	-0.232196	0.824103		-0.99675	6	-4.04249	0.00678354			9.35135	8.39724	9.39399
H200019415	1.90538	AK021637	0	Homo sapiens cDNA FLJ11575 fis, clone HEMBA1003531			1558.91	2970.32	0.0597055	-0.930081	-5.24985	0.00192008		-0.166014	-0.937069	0.384891		0.764067	6	3.32916	0.0158231			10.6063	11.5364	10.7723
H200001322	0.711898	NM_018108	FLJ10483	Hypothetical protein FLJ10483			577.686	411.254	0.0598476	0.490257	5.17994	0.00205446		0.136011	1.43706	0.200731		-0.354246	6	-2.8367	0.0296952			9.17414	8.68389	9.03813
H200002168	1.15342	AB028945	CORTBP1	Cortactin binding protein 1			585.274	675.066	0.0598476	-0.205916	-5.05356	0.00232543		0.054862	1.34642	0.226802		0.260778	6	4.5377	0.00394286			9.19297	9.39888	9.13811
H200002290	0.485361	NM_013236	E46L	Like mouse brain protein E46			800.749	388.652	0.0598476	1.04287	5.14177	0.00213233		-0.0251171	-0.123837	0.905489		-1.06799	6	-4.09267	0.00641002			9.64521	8.60234	9.67032
H200003492	0.680542	NM_030821	PLA2G12	Group XII secreted phospholipase A2			1511.33	1028.52	0.0598476	0.555244	4.26502	0.00529198		-0.106829	-0.820592	0.443251		-0.662074	6	-4.82847	0.00291479			10.5616	10.0064	10.6684
H200005152	0.648654	NM_014018	MRPS28	Mitochondrial ribosomal protein S28			614.247	398.434	0.0598476	0.624478	5.23363	0.00195033		-0.00108452	-0.00908919	0.993043		-0.625562	6	-3.7964	0.00900568			9.26268	8.6382	9.26376
H200006746	0.586705	AL050192	0	Homo sapiens mRNA; cDNA DKFZp586C1723 (from clone DKFZp586C1723)			692.711	406.417	0.0598476	0.769294	5.17967	0.002055		0.0094209	0.0634311	0.951484		-0.759873	6	-3.94381	0.00759138			9.43611	8.66682	9.42669
H200007499	7.36182	AF218032	0	Homo sapiens clone PP902 unknown mRNA			518.421	3816.52	0.0598476	-2.88006	-5.01923	0.00240589		-0.402113	-0.700782	0.509689		2.47795	6	3.99241	0.00718082			9.01798	11.898	9.42009
H200007621	2.85017	BC016285	0	Homo sapiens, Similar to protein kinase, cAMP-dependent, catalytic, beta, clone MGC:9320 IMAGE:39161			2027.2	5777.88	0.0598476	-1.51105	-4.61122	0.00364878		-0.0459933	-0.140356	0.892972		1.46505	6	4.47086	0.00423352			10.9853	12.4963	11.0313
H200009917	2.47776	AK024315	0	Homo sapiens cDNA FLJ14253 fis, clone OVARC1001376			305.895	757.934	0.0598476	-1.30904	-4.57587	0.00378695		-0.0193245	-0.0675508	0.948338		1.28971	6	4.50832	0.00406774			8.25689	9.56593	8.27622
H200011489	1.47159	NM_004819	SPK	Symplekin; Huntingtin interacting protein I			3348.75	4928	0.0598476	-0.557379	-4.8549	0.00283748		0.210443	1.83301	0.116502		0.767821	6	4.79719	0.00300939			11.7094	12.2668	11.499
H200019932	0.498483	NM_005918	MDH2	Malate dehydrogenase 2, NAD (mitochondrial)			1076.1	536.419	0.0598476	1.00438	4.95194	0.00257294		-0.129214	-0.637068	0.547603		-1.1336	6	-4.43915	0.00437982			10.0716	9.06722	10.2008
H200020506	0.429916	AK056930	0	Homo sapiens cDNA FLJ32368 fis, clone PUAEN1000275			825.671	354.969	0.0598476	1.21787	4.88354	0.00275634		0.0987193	0.395854	0.705905		-1.11915	6	-4.21162	0.00561304			9.68942	8.47155	9.5907
H200000932	0.535316	NM_006703	NUDT3	Nudix (nucleoside diphosphate linked moiety X)-type motif 3			2311.76	1237.52	0.0598495	0.901538	5.14591	0.00212372		0.284399	1.62333	0.155646		-0.61714	6	-2.67211	0.0369223			11.1748	10.2732	10.8904
H200011232	2.71292	AB011166	KIAA0594	KIAA0594 protein			2132.03	5784.03	0.0598495	-1.43985	-5.04306	0.0023497		-0.584065	-2.04569	0.0867582		0.85578	6	2.27246	0.0634529			11.058	12.4979	11.6421
H200009709	1.49468	AK001139	0	Homo sapiens cDNA FLJ10277 fis, clone HEMBB1001199			709.466	1060.42	0.0600559	-0.579833	-5.1462	0.00212311		0.0593362	0.526627	0.617345		0.63917	6	4.17721	0.00583153			9.47059	10.0504	9.41125
H200006616	0.58057	NM_005900	MADH1	MAD, mothers against decapentaplegic homolog 1 (Drosophila)			1361	790.156	0.0600744	0.784458	3.52673	0.0124168		-0.426723	-1.91844	0.10349		-1.21118	6	-5.14144	0.00213302			10.4105	9.62599	10.8372
H200008880	1.89333	AB046815	KIAA1595	KIAA1595 protein			427.207	808.842	0.0600744	-0.920923	-4.68849	0.0033661		-0.0673661	-0.342966	0.743321		0.853557	6	4.34553	0.00484609			8.73879	9.65971	8.80616
H200010050	0.558066	NM_006303	JTV1	JTV1 gene			633.303	353.425	0.0600744	0.841493	4.93054	0.00262878		-0.0204031	-0.119548	0.908744		-0.861896	6	-4.29917	0.0050974			9.30675	8.46526	9.32715
H200020119	1.67849	NM_017601	DKFZp761H221	Hypothetical protein DKFZp761H221			1919.52	3221.9	0.0601554	-0.747164	-5.08121	0.00226285		0.148014	1.00659	0.352985		0.895178	6	4.39486	0.00459382			10.9065	11.6537	10.7585
H200005492	0.847656	BC007910	0	Homo sapiens cDNA FLJ25348 fis, clone TST01415			601.005	509.446	0.0602569	0.238449	4.99918	0.00245436		-0.0674683	-1.4145	0.206951		-0.305917	6	-4.57339	0.00379688			9.23123	8.99278	9.2987
H200012463	1.75463	NM_016249	MAGEE1	Melanoma antigen, family E, 1, cancer/testis specific			958.61	1682	0.0602569	-0.811164	-5.08798	0.00224782		-0.267444	-1.67753	0.14445		0.54372	6	2.54358	0.0438684			9.9048	10.716	10.1722
H200014802	1.47851	NM_002849	PTPRR	Protein tyrosine phosphatase, receptor type, R			935.143	1382.62	0.0602569	-0.564146	-5.21959	0.00197698		-0.042414	-0.392423	0.708307		0.521732	6	3.5288	0.0123857			9.86904	10.4332	9.91146
H200020829	0.58362	AK055880	0	Homo sapiens cDNA FLJ31318 fis, clone LIVER1000433, moderately similar to Homo sapiens mRNA for neur			703.599	410.634	0.0602569	0.776898	5.15809	0.00209862		0.00216781	0.0143929	0.988983		-0.77473	6	-3.95727	0.0074751			9.45861	8.68171	9.45644
H200013341	1.33621	AK055637	0	Homo sapiens cDNA FLJ31075 fis, clone HSYRA2001484			411.051	549.25	0.0602637	-0.418147	-5.15209	0.00211095		0.0314025	0.386918	0.712168		0.44955	6	4.09342	0.00640461			8.68317	9.10132	8.65177
H200017572	1.21536	BC007285	MGC15633	Hypothetical protein MGC15633			1046.01	1271.27	0.0603274	-0.281383	-5.06608	0.00229685		0.0661875	1.19166	0.27839		0.34757	6	4.44631	0.00434629			10.0307	10.3121	9.96449
H200001680	0.862644	NM_018450	BM029	Uncharacterized bone marrow protein BM029			603.41	520.528	0.0606455	0.213163	3.949	0.00754633		0.192099	3.55876	0.011945		-0.0210644	6	-0.281866	0.787516			9.237	9.02383	9.0449
H200006978	0.796913	NM_002828	PTPN2	Protein tyrosine phosphatase, non-receptor type 2			374.15	298.165	0.0606504	0.327506	5.20323	0.00200853		0.0547915	0.870497	0.417491		-0.272714	6	-3.44758	0.0136733			8.54747	8.21997	8.49268
H200000915	0.494226	NM_001363	DKC1	Dyskeratosis congenita 1, dyskerin			1172.91	579.682	0.0607011	1.01676	5.16345	0.0020877		0.0967534	0.491347	0.640636		-0.920004	6	-3.74247	0.00959455			10.1959	9.17912	10.0991
H200019373	1.49058	NM_032931	MGC13219	Hypothetical protein MGC13219			898.091	1338.68	0.0607011	-0.575877	-5.04176	0.00235274		0.11125	0.973988	0.367678		0.687128	6	4.39512	0.00459252			9.81072	10.3866	9.69947
H200000620	2.66454	NM_015340	KIAA0028	Leucyl-tRNA synthetase, mitochondrial			273.083	727.64	0.0607406	-1.41388	-4.65718	0.00347757		-0.0973485	-0.320655	0.759346		1.31654	6	4.33652	0.00489379			8.0932	9.50708	8.19055
H200013061	1.86764	AK022993	0	Homo sapiens cDNA FLJ12931 fis, clone NT2RP2004861			593.983	1109.35	0.0607406	-0.901216	-5.16765	0.00207917		-0.0101236	-0.0580495	0.955594		0.891092	6	3.865	0.0083139			9.21428	10.1155	9.2244
H200017255	0.566591	NM_022163	MRPL46	Mitochondrial ribosomal protein L46			1142.46	647.308	0.0607406	0.819621	5.19377	0.00202705		0.110552	0.700546	0.509826		-0.709069	6	-3.30396	0.0163272			10.1579	9.33831	10.0474
H200004329	0.966788	NM_024626	FLJ22418	Hypothetical protein FLJ22418			221.469	214.114	0.0607558	0.0487287	0.727706	0.4942		-0.274282	-4.09607	0.00638549		-0.323011	6	-4.82378	0.00292877			7.79096	7.74223	8.06525
H200005184	1.60156	AK000930	0	Homo sapiens cDNA FLJ10068 fis, clone HEMBA1001533			410.97	658.192	0.0608398	-0.679475	-4.85113	0.00284839		0.0960815	0.685976	0.518342		0.775556	6	4.4713	0.00423155			8.68289	9.36236	8.58681
H200003552	0.701735	AB058766	KIAA1863	KIAA1863 protein			509.739	357.701	0.0608493	0.511003	3.62921	0.0109755		-0.197881	-1.40538	0.209516		-0.708884	6	-5.03459	0.00236951			8.99361	8.48261	9.1915
H200012281	0.654213	NM_032472	PPIL3	Peptidylprolyl isomerase (cyclophilin)-like 3			1089.6	712.827	0.0608493	0.612169	5.12924	0.00215861		-0.0113371	-0.0949915	0.927415		-0.623506	6	-3.97579	0.00731835			10.0896	9.47741	10.1009
H200016987	0.661933	NM_024928	FLJ22559	Hypothetical protein FLJ22559			1881.95	1245.73	0.0608493	0.595243	5.01923	0.0024059		-0.0897264	-0.756593	0.477939		-0.68497	6	-4.33782	0.0048869			10.878	10.2828	10.9677
H200019656	3.41051	NM_032603	LOXL3	Lysyl oxidase-like 3			887.049	3025.29	0.0608493	-1.76999	-4.92275	0.00264946		-0.057131	-0.158894	0.878965		1.71286	6	4.1696	0.00588116			9.79287	11.5629	9.85
H200020165	0.581843	M62895	ANXA2P3	Annexin A2 pseudogene 3			541.1	314.835	0.0608493	0.781298	3.73896	0.00963433		-0.261606	-1.25193	0.257186		-1.0429	6	-4.99089	0.0024747			9.07975	8.29845	9.34136
H200020220	3.34718	Z21967	0	H.sapiens partial cDNA for homologue of mPOU homeobox protein			968.86	3242.95	0.0608493	-1.74295	-5.19521	0.00202422		-0.685297	-2.04267	0.0871221		1.05765	6	2.80648	0.0308991			9.92014	11.6631	10.6054
H200020241	2.43944	NM_022754	FLJ12876	Hypothetical protein FLJ12876			887.558	2165.15	0.0608493	-1.28655	-5.18201	0.00205034		-0.254589	-1.02544	0.344709		1.03196	6	3.43067	0.0139598			9.7937	11.0802	10.0483
H200021333	0.530582	NM_002792	PSMA7	Proteasome (prosome, macropain) subunit, alpha type, 7			2423.25	1285.73	0.0608493	0.914353	5.18178	0.00205078		-0.0178334	-0.101065	0.922792		-0.932187	6	-3.81532	0.00880865			11.2427	10.3284	11.2606
H200004906	0.597577	NM_018101	FLJ10468	Hypothetical protein FLJ10468			2423.41	1448.17	0.0608787	0.742804	4.96482	0.00253998		-0.107043	-0.715463	0.501203		-0.849847	6	-4.37387	0.00469927			11.2428	10.5	11.3499
H200013842	4.71511	NM_001088	AANAT	Arylalkylamine N-acetyltransferase			2627.35	12388.2	0.0611251	-2.23729	-5.15327	0.00210851		-0.174117	-0.401052	0.702274		2.06318	6	3.7229	0.0098186			11.3594	13.5967	11.5335
H200016387	1.34478	NM_032899	MGC14128	Hypothetical protein MGC14128			307.187	413.1	0.0611251	-0.427373	-5.12169	0.00217464		-0.155795	-1.86707	0.11113		0.271578	6	3.25462	0.0173655			8.26297	8.69035	8.41877
H200008853	0.802721	NM_015948	LOC51000	CGI-19 protein			356.478	286.152	0.0611913	0.317029	3.12031	0.0205767		-0.22693	-2.23352	0.0669408		-0.543959	6	-5.1559	0.00210312			8.47767	8.16064	8.7046
H200009753	2.20065	AK022093	0	Homo sapiens cDNA FLJ12031 fis, clone HEMBB1001874			345.524	760.378	0.0612599	-1.13793	-4.12348	0.00619202		0.18026	0.653204	0.537835		1.31819	6	4.77669	0.00307326			8.43264	9.57057	8.25238
H200000616	0.715663	NM_005997	TCFL1	Transcription factor-like 1			475.832	340.535	0.0613708	0.482648	5.15591	0.00210309		-0.0258036	-0.275649	0.792065		-0.508452	6	-3.91337	0.00786185			8.89431	8.41166	8.92011
H200001772	0.692687	NM_017983	FLJ10055	Hypothetical protein FLJ10055			674.089	466.932	0.0613708	0.529725	5.12475	0.00216813		0.134691	1.30305	0.240327		-0.395034	6	-2.86953	0.0284447			9.3968	8.86707	9.2621
H200018921	1.77153	NM_032523	OSBPL6	Oxysterol binding protein-like 6			312.409	553.443	0.0613832	-0.825	-5.07487	0.00227703		-0.120423	-0.740765	0.486803		0.704577	6	3.75592	0.00944371			8.28729	9.11229	8.40771
H200000411	0.427804	NM_004175	SNRPD3	Small nuclear ribonucleoprotein D3 polypeptide (18kD)			1979.41	846.798	0.0614449	1.22498	5.17215	0.00207008		0.141068	0.595622	0.573193		-1.08391	6	-3.42195	0.0141099			10.9509	9.72587	10.8098
H200010285	0.652351	BC017409	0	Homo sapiens, clone IMAGE:4332938, mRNA			422.129	275.376	0.0614449	0.61628	4.6512	0.0034993		-0.232519	-1.75487	0.129813		-0.848799	6	-4.79181	0.003026			8.72154	8.10526	8.95406
H200006383	0.502252	NM_004730	ETF1	Eukaryotic translation termination factor 1			4478.73	2249.45	0.0614509	0.993517	5.15194	0.00211126		0.0220154	0.114162	0.912834		-0.971502	6	-3.77265	0.00925983			12.1289	11.1354	12.1069
H200000806	0.578905	NM_002149	HPCAL1	Hippocalcin-like 1			723.835	419.031	0.0615931	0.788602	5.14469	0.00212625		0.319946	2.08726	0.0819076		-0.468657	6	-2.61269	0.039976			9.49952	8.71091	9.17957
H200001801	0.506247	NM_007006	CPSF5	Cleavage and polyadenylation specific factor 5, 25 kD subunit			1463.57	740.927	0.061675	0.982088	4.96359	0.00254311		-0.0204343	-0.103278	0.921108		-1.00252	6	-4.15562	0.00597348			10.5153	9.53319	10.5357
H200002104	0.414696	NM_032806	FLJ14566	Hypothetical protein FLJ14566			4313.74	1788.89	0.061675	1.26987	5.15952	0.00209571		0.444536	1.80616	0.120917		-0.825337	6	-2.8919	0.0276249			12.0747	10.8048	11.6302
H200002261	0.693816	NM_006055	LANCL1	LanC lantibiotic synthetase component C-like 1 (bacterial)			1110.71	770.628	0.061675	0.527376	4.95693	0.00256011		0.186267	1.75077	0.130551		-0.341108	6	-2.34228	0.0576642			10.1173	9.58989	9.931
H200003141	0.503277	AB014731	DENR	Density-regulated protein			1211.3	609.617	0.061675	0.990575	4.86513	0.0028082		-0.154849	-0.760529	0.475753		-1.14542	6	-4.41666	0.00448703			10.2423	9.25176	10.3972
H200004212	2.50689	BC017571	0	Homo sapiens, clone IMAGE:3939163, mRNA, partial cds			1001.52	2510.69	0.061675	-1.3259	-5.15546	0.00210401		-0.135296	-0.526068	0.61771		1.1906	6	3.51921	0.0125305			9.96797	11.2939	10.1033
H200005940	1.47886	NM_004421	DVL1	Dishevelled, dsh homolog 1 (Drosophila)			989.907	1463.94	0.061675	-0.564488	-5.14914	0.00211702		-0.0503836	-0.459589	0.661993		0.514104	6	3.37935	0.0148697			9.95115	10.5156	10.0015
H200010617	0.618905	AB051469	3-PAP	Phosphatidylinositol-3 phosphate 3-phosphatase adaptor subunit			675.609	418.138	0.061675	0.69221	5.14199	0.00213187		0.0612393	0.454908	0.665171		-0.630971	6	-3.62545	0.011025			9.40004	8.70783	9.33881
H200011276	1.69218	NM_053006	STK22B	Serine/threonine kinase 22B (spermiogenesis associated)			779.724	1319.44	0.061675	-0.758886	-5.14965	0.00211597		-0.0914815	-0.620776	0.557576		0.667404	6	3.52726	0.0124089			9.60682	10.3657	9.6983
H200011964	1.2935	NM_016184	CLECSF6	C-type (calcium dependent, carbohydrate-recognition domain) lectin, superfamily member 6			546.835	707.33	0.061675	-0.371278	-5.15088	0.00211344		-0.0330199	-0.458099	0.663004		0.338258	6	3.37496	0.0149505			9.09496	9.46624	9.12798
H200012022	1.21163	AK022044	0	Homo sapiens cDNA FLJ11982 fis, clone HEMBB1001335			405.206	490.96	0.061675	-0.276948	-4.46594	0.00425588		0.142903	2.3044	0.0607333		0.419851	6	4.94471	0.00259166			8.66251	8.93946	8.51961
H200015155	1.2918	NM_012431	SEMA3E	Sema domain, immunoglobulin domain (Ig), short basic domain, secreted, (semaphorin) 3E			1062.02	1371.92	0.061675	-0.369387	-5.15514	0.00210468		0.0157052	0.21918	0.833776		0.385093	6	3.81577	0.00880411			10.0526	10.422	10.0369
H200017466	1.15452	NM_016437	TUBG2	Tubulin, gamma 2			206.683	238.619	0.061675	-0.207291	-5.13857	0.002139		-0.0341072	-0.84549	0.430258		0.173184	6	3.13952	0.0200801			7.69127	7.89856	7.72538
H200007513	1.5656	U83115	AIM1	Absent in melanoma 1			1183.33	1852.63	0.061744	-0.646717	-5.14868	0.00211798		0.000491339	0.00391168	0.997006		0.647209	6	3.70393	0.0100415			10.2086	10.8554	10.2081
H200007597	0.591073	NM_022461	FLJ21939	Hypothetical protein FLJ21939 similar to 5-azacytidine induced gene 2			620.851	366.968	0.061744	0.758593	4.90173	0.00270616		0.164254	1.06134	0.329376		-0.594339	6	-3.83156	0.00864346			9.2781	8.51951	9.11385
H200017009	1.72461	AK056418	FLJ10351	Likely ortholog of mouse piwi like homolog 1 (Drosophila)-like			570.296	983.537	0.061744	-0.786269	-5.14206	0.00213171		-0.0552694	-0.361453	0.730148		0.730999	6	3.63664	0.0108784			9.15557	9.94183	9.21084
H200018276	0.51419	AL110206	0	Homo sapiens mRNA; cDNA DKFZp586N2022 (from clone DKFZp586N2022)			1698.25	873.223	0.061744	0.959626	5.06771	0.00229316		0.224916	1.18776	0.279809		-0.73471	6	-3.5467	0.0121202			10.7298	9.77021	10.5049
H200000006	0.705588	NM_000140	FECH	Ferrochelatase (protoporphyria)			453.712	320.134	0.061917	0.503103	4.93486	0.0026174		0.0271205	0.266021	0.799128		-0.475982	6	-4.04056	0.00679842			8.82563	8.32253	8.79851
H200002443	0.698827	BC006428	HSPC195	Hypothetical protein			755.337	527.85	0.061917	0.516993	4.81417	0.00295761		0.248024	2.30957	0.0603047		-0.268969	6	-1.87391	0.110081			9.56098	9.04398	9.31295
H200002844	0.710675	NM_007265	HSGT1	Suppressor of S. cerevisiae gcr2			511.964	363.84	0.061917	0.492739	5.05243	0.00232804		-0.0318949	-0.327043	0.754744		-0.524634	6	-4.06682	0.00659944			8.9999	8.50716	9.03179
H200003909	0.5545	NM_002894	RBBP8	Retinoblastoma binding protein 8			724.293	401.62	0.061917	0.850741	4.77285	0.0030854		0.128853	0.722893	0.496945		-0.721888	6	-4.04995	0.00672648			9.50043	8.64969	9.37158
H200012194	0.489186	NM_003365	UQCRC1	Ubiquinol-cytochrome c reductase core protein I			1983.72	970.408	0.061917	1.03155	5.10427	0.00221209		0.221725	1.09714	0.31465		-0.80982	6	-2.96651	0.0250707			10.954	9.92245	10.7323
H200012369	0.735708	NM_016552	FLJ20499	Testis specific ankyrin-like protein 1			2043.9	1503.72	0.061917	0.442794	5.14336	0.00212901		0.00809941	0.0940802	0.928109		-0.434695	6	-3.60982	0.0112333			10.9971	10.5543	10.989
H200015162	0.400396	NM_004195	TNFRSF18	Tumor necrosis factor receptor superfamily, member 18			1654.66	662.518	0.061917	1.3205	5.09659	0.00222887		0.363027	1.40113	0.210719		-0.957475	6	-3.38038	0.0148508			10.6923	9.37182	10.3293
H200019400	2.53118	NM_032723	MGC12760	Hypothetical protein MGC12760			881.71	2231.77	0.061917	-1.33981	-5.06796	0.0022926		-0.446459	-1.68877	0.142227		0.893354	6	3.32475	0.0159101			9.78416	11.124	10.2306
H200004531	2.07273	NM_004420	DUSP8	Dual specificity phosphatase 8			389.883	808.122	0.0621438	-1.05153	-5.11708	0.00218449		-0.0990479	-0.481997	0.646885		0.952484	6	3.62174	0.011074			8.6069	9.65843	8.70595
H200015267	0.761532	NM_032944	STK31	Serine/threonine kinase 31			607.765	462.833	0.0621939	0.393024	4.94679	0.00258624		0.120489	1.51654	0.180171		-0.272535	6	-2.46024	0.0491036			9.24737	8.85435	9.12688
H200008401	0.698724	AK055922	0	Homo sapiens cDNA FLJ31360 fis, clone MESAN2000572			711.159	496.904	0.0622606	0.517204	5.12982	0.00215738		0.107253	1.06378	0.328356		-0.409951	6	-3.16555	0.0194278			9.47403	8.95682	9.36677
H200017528	0.645351	NM_005493	RANBP9	RAN binding protein 9			460.442	297.147	0.0622606	0.631843	4.22216	0.005548		-0.129678	-0.866547	0.419489		-0.761521	6	-4.72992	0.00322478			8.84687	8.21503	8.97655
H200017535	1.83705	NM_003820	TNFRSF14	Tumor necrosis factor receptor superfamily, member 14 (herpesvirus entry mediator)			1471.58	2703.36	0.0622606	-0.877388	-4.37132	0.00471229		0.0484738	0.241506	0.817205		0.925862	6	4.53707	0.00394549			10.5231	11.4005	10.4747
H200006362	1.61686	NM_003127	SPTAN1	Spectrin, alpha, non-erythrocytic 1 (alpha-fodrin)			1919.43	3103.45	0.0623338	-0.693197	-4.95324	0.00256959		-0.245339	-1.75307	0.130137		0.447858	6	2.36736	0.0557215			10.9065	11.5997	11.1518
H200008979	0.816594	AK022067	0	Homo sapiens cDNA FLJ12005 fis, clone HEMBB1001565			424.376	346.543	0.0623338	0.292309	4.50327	0.00408967		-0.150314	-2.31571	0.0597989		-0.442623	6	-4.89655	0.00272035			8.7292	8.43689	8.87951
H200012114	0.482174	NM_005190	CCNC	Cyclin C			804.426	387.874	0.0623338	1.05237	4.80727	0.00297854		0.187851	0.858109	0.42378		-0.864522	6	-3.94916	0.00754492			9.65182	8.59944	9.46396
H200004423	2.11217	NM_002285	LAF4	Lymphoid nuclear protein related to AF4			443.205	936.124	0.0624267	-1.07873	-4.59867	0.0036972		-0.0795945	-0.339315	0.745934		0.999131	6	4.25935	0.00532505			8.79183	9.87056	8.87142
H200006742	0.463909	NM_001332	CTNND2	Catenin (cadherin-associated protein), delta 2 (neural plakophilin-related arm-repeat protein)			1249.72	579.758	0.0624389	1.10809	5.07227	0.00228287		0.313704	1.43598	0.201025		-0.794382	6	-2.77592	0.0321698			10.2874	9.17931	9.97369
H200008386	1.91162	NM_024830	FLJ12443	Hypothetical protein FLJ12443			1289.48	2465	0.0624389	-0.934799	-4.77077	0.00309199		0.258424	1.31887	0.235312		1.19322	6	4.57198	0.00380252			10.3326	11.2674	10.0741
H200006242	0.48825	NM_005151	USP14	Ubiquitin specific protease 14 (tRNA-guanine transglycosylase)			1128.81	551.139	0.0625677	1.03431	4.88451	0.00275365		-0.0746862	-0.352704	0.73637		-1.10899	6	-4.23038	0.00549782			10.1406	9.10627	10.2153
H200011853	0.45982	BC018068	0	Homo sapiens, Similar to RIKEN cDNA 1110017I16 gene, clone MGC:26670 IMAGE:4799653, mRNA, complete c			700.844	322.263	0.0627221	1.12086	5.07885	0.00226811		0.441093	1.99869	0.0925945		-0.679765	6	-3.08016	0.0216585			9.45295	8.33209	9.01186
H200009683	0.668798	BC018147	0	Homo sapiens cDNA FLJ31200 fis, clone KIDNE2000574, weakly similar to Staphylococcus epidermidis put			808.955	541.028	0.0627782	0.580357	5.10771	0.00220465		0.181728	1.59938	0.160853		-0.39863	6	-3.10363	0.0210188			9.65992	9.07956	9.47819
H200016867	1.63991	AL078621	0	Human DNA sequence from clone RP11-395L14. Contains (part of) up to six novel genes or pseudogenes,			388.495	637.096	0.0627782	-0.713614	-4.8549	0.00283751		-0.089944	-0.611912	0.56305		0.62367	6	3.96019	0.00745012			8.60175	9.31537	8.6917
H200010722	0.661638	NM_000144	FRDA	Friedreich ataxia			499.64	330.581	0.0628125	0.595887	5.05383	0.00232482		-0.0427087	-0.362221	0.729603		-0.638595	6	-3.99336	0.00717309			8.96475	8.36886	9.00745
H200017486	0.489355	NM_016380	LOC51212	Diferentiation-related protein dif13			2583.85	1264.42	0.0628125	1.03105	5.04735	0.00233976		0.271326	1.32824	0.232386		-0.759721	6	-3.42407	0.0140732			11.3353	10.3043	11.064
H200014240	1.863	NM_002856	PVRL2	Poliovirus receptor-related 2 (herpesvirus entry mediator B)			789.796	1471.39	0.0628729	-0.89763	-4.82379	0.00292874		-0.0209593	-0.112633	0.913995		0.87667	6	4.13479	0.00611416			9.62534	10.523	9.6463
H200000437	0.649606	NM_002056	GFPT1	Glutamine-fructose-6-phosphate transaminase 1			441.885	287.051	0.0628969	0.622364	5.09811	0.00222554		0.0461849	0.378325	0.718213		-0.576179	6	-3.40961	0.0143255			8.78753	8.16516	8.74134
H200001326	0.388832	NM_005719	ARPC3	Actin related protein 2/3 complex, subunit 3 (21 kD)			4441.86	1727.14	0.0628969	1.36278	5.02621	0.00238928		0.238171	0.878423	0.413504		-1.12461	6	-3.60822	0.0112549			12.1169	10.7542	11.8788
H200003234	0.601496	AL049943	DKFZP564F0522	DKFZP564F0522 protein			1141.39	686.543	0.0628969	0.733373	4.86654	0.0028042		-0.0846815	-0.561932	0.594516		-0.818054	6	-4.28362	0.00518499			10.1566	9.42321	10.2413
H200005100	2.40159	NM_021007	SCN2A2	Sodium channel, voltage-gated, type II, alpha 2 polypeptide			3096.79	7437.22	0.0628969	-1.26399	-4.50017	0.00410318		0.576308	2.05182	0.0860246		1.8403	6	4.82157	0.00293536			11.5966	12.8605	11.0202
H200006084	0.497598	NM_003348	UBE2N	Ubiquitin-conjugating enzyme E2N (UBC13 homolog, yeast)			613.85	305.451	0.0628969	1.00695	5.08239	0.00226021		0.0160593	0.0810567	0.938033		-0.990888	6	-3.75211	0.00948615			9.26174	8.2548	9.24568
H200011795	1.53779	AF108138	PIF1	DNA helicase homolog PIF1			439.956	676.561	0.0628969	-0.62086	-4.8401	0.0028805		0.0635432	0.49537	0.637956		0.684403	6	4.28282	0.00518955			8.78122	9.40208	8.71767
H200011979	0.706253	NM_006638	RPP40	Ribonuclease P, 40kD subunit			740.644	523.082	0.0628969	0.501744	4.57607	0.00378617		0.0368806	0.336363	0.748049		-0.464863	6	-4.23971	0.00544153			9.53264	9.03089	9.49576
H200013299	2.24582	AK056184	ZNF337	Zinc finger protein 337			608.491	1366.56	0.0628969	-1.16724	-4.9508	0.00257588		0.0323423	0.137178	0.895377		1.19958	6	4.06766	0.00659323			9.24909	10.4163	9.21675
H200015287	1.94331	NM_024888	FLJ11535	Hypothetical protein FLJ11535			271.865	528.319	0.0628969	-0.958516	-4.85941	0.00282454		0.045257	0.22944	0.826148		1.00377	6	4.19818	0.00569733			8.08675	9.04527	8.04149
H200017797	0.671018	NM_001892	CSNK1A1	Casein kinase 1, alpha 1			647.451	434.452	0.0628969	0.575577	4.81027	0.00296943		0.0952685	0.796187	0.456261		-0.480308	6	-3.92961	0.00771624			9.33863	8.76305	9.24336
H200020516	0.662636	BC001576	0	Homo sapiens, clone IMAGE:3456382, mRNA			442.687	293.34	0.0628969	0.593713	4.81907	0.00294286		-0.07852	-0.637334	0.547441		-0.672233	6	-4.33351	0.00490987			8.79014	8.19643	8.86866
H200010302	1.41194	NM_032326	MGC4618	Hypothetical protein MGC4618			334.148	471.796	0.0629392	-0.497676	-5.08151	0.00226218		-0.076727	-0.783419	0.463174		0.420949	6	3.15283	0.0197437			8.38434	8.88202	8.46107
H200005288	1.52019	AK024196	0	Homo sapiens cDNA FLJ14134 fis, clone MAMMA1002708			536.433	815.479	0.0629539	-0.60425	-5.09342	0.00223581		-0.0522444	-0.440385	0.67508		0.552005	6	3.37694	0.014914			9.06725	9.6715	9.1195
H200012822	0.505147	NM_001416	EIF4A1	Eukaryotic translation initiation factor 4A, isoform 1			11124.1	5619.3	0.0629539	0.985226	5.06606	0.0022969		0.387829	1.99423	0.0931686		-0.597397	6	-2.57514	0.0420431			13.4414	12.4562	13.0536
H200016857	2.48597	AL137651	0	Homo sapiens mRNA; cDNA DKFZp434O0213 (from clone DKFZp434O0213); partial cds			779.735	1938.4	0.0629539	-1.31381	-4.8316	0.00290553		0.240093	0.882954	0.411238		1.5539	6	4.38307	0.00465271			9.60684	10.9207	9.36675
H200001019	0.638127	NM_013265	C11orf2	Chromosome 11 open reading frame2			1519.84	969.852	0.0629857	0.648085	4.82586	0.00292257		0.29231	2.17664	0.0723963		-0.355775	6	-1.99081	0.0936115			10.5697	9.92162	10.2774
H200013946	2.22311	NM_004424	E4F1	E4F transcription factor 1			414.304	921.045	0.0629857	-1.15258	-4.57876	0.00377547		-0.089461	-0.355394	0.734455		1.06312	6	4.22336	0.00554062			8.69455	9.84713	8.78401
H200010556	1.36363	AF145204	LOC56899	Putative 47 kDa protein			1002.78	1367.42	0.0630154	-0.447449	-5.08156	0.00226207		-0.0385206	-0.437468	0.677079		0.408928	6	3.31544	0.0160953			9.96979	10.4172	10.0083
H200009728	2.19745	AK021573	0	Homo sapiens cDNA FLJ11511 fis, clone HEMBA1002189			315.783	693.916	0.0630277	-1.13583	-4.85805	0.00282843		0.174954	0.748295	0.482572		1.31078	6	4.31418	0.00501445			8.30279	9.43862	8.12783
H200010411	0.450927	NM_006667	PGRMC1	Progesterone receptor membrane component 1			1340.33	604.389	0.0630277	1.14903	4.86304	0.00281415		-0.164971	-0.698206	0.511187		-1.314	6	-4.29118	0.00514219			10.3884	9.23933	10.5533
H200015409	0.699484	D31886	RAB3GAP	RAB3 GTPase-ACTIVATING PROTEIN			959.945	671.466	0.0630277	0.515638	5.08535	0.00225363		-0.00133778	-0.0131935	0.989901		-0.516975	6	-3.6878	0.0102355			9.90681	9.39117	9.90815
H200018153	1.29767	BC017022	0	Homo sapiens, clone MGC:8979 IMAGE:3915193, mRNA, complete cds			426.763	553.799	0.0630277	-0.375928	-4.84422	0.00286846		-0.130554	-1.68232	0.143498		0.245374	6	2.26519	0.0640899			8.73729	9.11322	8.86784
H200020421	4.12093	AK056412	PILR(BETA)	Paired immunoglobulin-like receptor beta			470.924	1940.65	0.0630277	-2.04297	-5.06987	0.00228829		-0.577319	-1.43269	0.201924		1.46565	6	3.21787	0.018186			8.87935	10.9223	9.45667
H200021200	0.572774	NM_003477	PDX1	Pyruvate dehydrogenase complex, lipoyl-containing component X; E3-binding protein			546.348	312.934	0.0630277	0.803963	4.75247	0.00315071		0.0826915	0.488815	0.642325		-0.721271	6	-4.04806	0.00674091			9.09368	8.28971	9.01099
H200001967	0.503254	NM_016048	LOC51015	CGI-111 protein			1169.21	588.412	0.0630602	0.990641	4.63551	0.00355712		-0.149874	-0.701307	0.509384		-1.14052	6	-4.45377	0.00431169			10.1913	9.20068	10.3412
H200006306	0.663146	AB020694	KIAA0887	KIAA0887 protein			2913.18	1931.86	0.0632112	0.592603	5.05277	0.00232725		-0.0253418	-0.216074	0.836088		-0.617944	6	-3.85611	0.00840015			11.5084	10.9158	11.5337
H200006953	1.2767	NM_001637	AOAH	Acyloxyacyl hydrolase (neutrophil)			557.984	712.379	0.0632112	-0.352423	-5.07686	0.00227256		-0.00969971	-0.13973	0.893446		0.342723	6	3.62301	0.0110573			9.12408	9.4765	9.13378
H200011634	1.27895	NM_024330	MGC4365	Hypothetical protein MGC4365			847.852	1084.36	0.0632112	-0.354961	-4.92948	0.00263159		0.0708112	0.983383	0.363395		0.425772	6	4.28483	0.00517809			9.72767	10.0826	9.65686
H200014525	2.25557	NM_003343	UBE2G2	Ubiquitin-conjugating enzyme E2G 2 (UBC7 homolog, yeast)			464.323	1047.31	0.0632112	-1.17349	-4.61614	0.00363001		0.0481193	0.189286	0.856109		1.22161	6	4.32773	0.0049409			8.85899	10.0325	8.81087
H200014649	1.28154	NM_003935	TOP3B	Topoisomerase (DNA) III beta			638.347	818.067	0.0632112	-0.357877	-5.07876	0.00226831		-0.0181721	-0.257887	0.805112		0.339705	6	3.48059	0.0131331			9.3182	9.67607	9.33637
H200014985	1.35747	AB058709	KIAA1806	KIAA1806 protein			776.983	1054.73	0.0632112	-0.44092	-4.88085	0.00276385		-0.145571	-1.61142	0.158214		0.295349	6	2.36134	0.0561811			9.60174	10.0427	9.74731
H200018559	1.31501	AK025118	0	Homo sapiens cDNA: FLJ21465 fis, clone COL04784			467.283	614.482	0.0632112	-0.395076	-4.96542	0.00253846		0.0567725	0.713532	0.502314		0.451848	6	4.16441	0.00591528			8.86815	9.26323	8.81138
H200000372	1.79297	NM_000128	F11	Coagulation factor XI (plasma thromboplastin antecedent)			909.978	1631.57	0.0632183	-0.842355	-5.00936	0.0024296		-0.0518152	-0.308137	0.768395		0.79054	6	3.76451	0.00934879			9.82969	10.672	9.8815
H200004585	0.576535	NM_021994	ZNF277	Zinc finger protein 277			727.449	419.4	0.0632183	0.79452	4.32036	0.00498073		-0.244754	-1.3309	0.231562		-1.03927	6	-4.72124	0.00325384			9.5067	8.71218	9.75146
H200005032	0.581904	NM_021074	NDUFV2	NADH dehydrogenase (ubiquinone) flavoprotein 2 (24kD)			893.718	520.057	0.0632183	0.781148	4.67812	0.00340258		0.105858	0.633957	0.549499		-0.675291	6	-4.04416	0.00677072			9.80368	9.02253	9.69782
H200006222	1.46078	AB032951	PRKCBP1	Protein kinase C binding protein 1			826.295	1207.03	0.0632183	-0.546735	-5.04728	0.00233992		-0.00553427	-0.0510906	0.960912		0.541201	6	3.752	0.00948738			9.69051	10.2372	9.69605
H200017457	0.680719	NM_016142	LOC51144	Steroid dehydrogenase homolog			1762.29	1199.62	0.0632183	0.554868	4.9568	0.00256044		-0.0377245	-0.337004	0.74759		-0.592593	6	-4.05635	0.00667797			10.7832	10.2284	10.821
H200000800	0.634901	NM_014062	ART-4	ART-4 protein			695.881	441.815	0.0632227	0.655397	5.06582	0.00229745		0.144215	1.11469	0.30763		-0.511182	6	-3.07088	0.0219174			9.4427	8.7873	9.29848
H200012988	1.195	AF161341	0	Homo sapiens HSPC078 mRNA, partial cds			843.326	1007.77	0.0632227	-0.257006	-4.36695	0.00473467		-0.154197	-2.62005	0.0395835		0.102809	6	1.24141	0.260783			9.71995	9.97695	9.87414
H200016680	1.62396	AK026037	0	Homo sapiens cDNA: FLJ22384 fis, clone HRC07594			735.305	1194.11	0.0632227	-0.699519	-5.05012	0.00233335		-0.15164	-1.09475	0.315614		0.547879	6	3.35932	0.0152425			9.5222	10.2217	9.67384
H200018563	1.62924	AK025156	0	Homo sapiens cDNA: FLJ21503 fis, clone COL05661			472.019	769.033	0.0632227	-0.704201	-4.9537	0.0025684		-0.00537628	-0.0378195	0.971059		0.698825	6	3.93636	0.00765657			8.8827	9.5869	8.88808
H200018581	1.48628	AK025291	0	Homo sapiens cDNA: FLJ21638 fis, clone COL08269			648.87	964.406	0.0632227	-0.57171	-4.97795	0.00250686		0.0922991	0.803658	0.452249		0.66401	6	4.15449	0.00598103			9.34179	9.9135	9.24949
H200015187	2.17524	AK024103	0	Homo sapiens cDNA FLJ14041 fis, clone HEMBA1005780			270.41	588.205	0.0632838	-1.12117	-4.44572	0.00434905		-0.0291157	-0.115451	0.911855		1.09206	6	4.33027	0.00492722			8.079	9.20018	8.10812
H200017592	1.34443	NM_000327	ROM1	Retinal outer segment membrane protein 1			461.195	620.043	0.0632886	-0.426991	-5.01775	0.00240943		0.0102855	0.120869	0.907741		0.437276	6	3.86165	0.00834627			8.84923	9.27622	8.83895
H200018487	1.86555	AK024577	0	Homo sapiens cDNA: FLJ20924 fis, clone ADSE00928			557.961	1040.9	0.0632886	-0.899599	-5.06658	0.00229572		-0.10132	-0.570638	0.588962		0.798279	6	3.35775	0.0152721			9.12402	10.0236	9.22534
H200004952	0.721223	NM_004553	NDUFS6	NADH dehydrogenase (ubiquinone) Fe-S protein 6 (13kD) (NADH-coenzyme Q reductase)			606.151	437.17	0.0633424	0.471483	5.00578	0.00243828		0.0823903	0.874744	0.415351		-0.389093	6	-2.95358	0.0254943			9.24353	8.77205	9.16114
H200012974	3.38926	X89067	TRPC2	Transient receptor potential cation channel, subfamily C, member 2			987.017	3345.25	0.0633424	-1.76097	-4.4524	0.00431803		-0.00911413	-0.023044	0.982362		1.75185	6	4.34524	0.00484758			9.94693	11.7079	9.95605
H200002839	0.581989	NM_032361	MGC5469	Hypothetical protein MGC5469			456.011	265.393	0.063498	0.780937	3.89575	0.00802329		-0.245128	-1.22283	0.26724		-1.02607	6	-4.80702	0.0029793			8.83292	8.05199	9.07805
H200004710	0.675549	NM_006398	UBD	Diubiquitin			440.991	297.911	0.063498	0.565867	5.04891	0.00233616		0.000875256	0.0078094	0.994022		-0.564992	6	-3.67741	0.0103625			8.78461	8.21874	8.78373
H200005003	0.670807	AL136877	SMC4L1	SMC4 structural maintenance of chromosomes 4-like 1 (yeast)			782.474	524.889	0.063498	0.57603	5.00369	0.00244334		0.0873209	0.758514	0.476872		-0.488709	6	-3.56986	0.0117862			9.6119	9.03587	9.52458
H200011105	3.95441	NM_021078	GCN5L2	GCN5 general control of amino-acid synthesis 5-like 2 (yeast)			921.778	3645.08	0.063498	-1.98346	-5.02811	0.00238478		-0.424359	-1.07576	0.323379		1.5591	6	3.38032	0.014852			9.84828	11.8317	10.2726
H200017962	1.59229	NM_030778	PRO1331	Hypothetical protein PRO1331			1746.19	2780.44	0.063498	-0.671105	-5.04405	0.00234741		0.0348353	0.261824	0.802214		0.70594	6	3.79807	0.00898806			10.77	11.4411	10.7352
H200000189	0.719945	NM_000138	FBN1	Fibrillin 1 (Marfan syndrome)			392.151	282.327	0.0635066	0.474042	4.94736	0.00258477		-0.0877335	-0.915634	0.395168		-0.561776	6	-4.20072	0.00568125			8.61526	8.14122	8.703
H200004524	1.33177	NM_003711	PPAP2A	Phosphatidic acid phosphatase type 2A			1166.72	1553.8	0.0636075	-0.413342	-4.78658	0.00304226		0.0848937	0.983083	0.363531		0.498236	6	4.37247	0.00470644			10.1882	10.6016	10.1033
H200005886	1.55633	NM_002170	IFNA8	Interferon, alpha 8			633.296	985.618	0.0636075	-0.638149	-4.76648	0.00310563		0.169056	1.26272	0.253544		0.807206	6	4.44704	0.00434293			9.30674	9.94488	9.13768
H200006435	0.712232	NM_014751	KIAA0429	KIAA0429 gene product			674.35	480.294	0.0636075	0.489581	5.04471	0.00234589		-0.000605863	-0.00624289	0.995221		-0.490187	6	-3.61681	0.0111396			9.39735	8.90777	9.39796
H200007161	1.82831	NM_024671	FLJ23436	Hypothetical protein FLJ23436			2439.74	4460.61	0.0636075	-0.870512	-5.04205	0.00235206		0.0289192	0.167502	0.872478		0.899431	6	3.73585	0.00966971			11.2525	12.123	11.2236
H200007547	1.41323	BC008851	Thra1	Thyroid hormone receptor alpha			2119.62	2995.52	0.0636075	-0.498996	-4.99477	0.00246515		0.0579811	0.58037	0.582789		0.556977	6	3.99503	0.00715938			11.0496	11.5486	10.9916
H200010810	0.779507	NM_032043	BRIP1	BRCA1-interacting protein 1			348.944	272.004	0.0636075	0.359367	4.90657	0.00269297		0.107947	1.47384	0.190959		-0.25142	6	-2.50036	0.0465057			8.44685	8.08749	8.33891
H200013258	1.78278	AK021689	0	Homo sapiens cDNA FLJ11627 fis, clone HEMBA1004225			1922.65	3427.66	0.0636075	-0.834128	-5.03017	0.00237991		0.0406994	0.245436	0.814298		0.874828	6	3.80973	0.00886637			10.9089	11.743	10.8682
H200014010	1.39266	AB014525	KIAA0625	KIAA0625 protein			686.67	956.297	0.0636075	-0.477843	-5.02428	0.00239387		0.0176418	0.185495	0.858953		0.495485	6	3.78964	0.00907716			9.42347	9.90132	9.40583
H200017087	2.11697	NM_018363	FLJ11218	Hypothetical protein FLJ11218			314.583	665.963	0.0636075	-1.082	-4.42612	0.00444159		-0.0266931	-0.109193	0.91661		1.05531	6	4.31693	0.00499944			8.2973	9.3793	8.32399
H200020295	4.12754	BC014398	0	Homo sapiens, clone IMAGE:3356118, mRNA			669.946	2765.23	0.0636075	-2.04528	-5.02116	0.00240129		-1.20234	-2.95173	0.0255556		0.842946	6	2.06943	0.0839539			9.3879	11.4332	10.5902
H200020427	0.737722	NM_031937	EPI64	EBP50-PDZ interactor of 64 kD			422.603	311.764	0.0636075	0.438851	4.68448	0.00338017		0.202845	2.16525	0.0735418		-0.236006	6	-1.8399	0.115394			8.72316	8.28431	8.52031
H200021231	3.33704	AK054607	0	Homo sapiens cDNA FLJ30045 fis, clone 3NB692001637			982.044	3277.12	0.0636075	-1.73857	-4.78852	0.00303621		-0.00235214	-0.00647847	0.995041		1.73622	6	4.10101	0.00635013			9.93964	11.6782	9.942
H200020854	0.408951	AK055590	0	Homo sapiens cDNA FLJ31028 fis, clone HLUNG2000570, weakly similar to 40S RIBOSOMAL PROTEIN S10			5887.05	2407.52	0.063817	1.29	5.0361	0.00236596		0.194667	0.75997	0.476063		-1.09533	6	-3.3686	0.0150685			12.5233	11.2333	12.3287
H200003654	0.716491	NM_018154	FLJ10604	Hypothetical protein FLJ10604			1431.38	1025.57	0.0640467	0.48098	4.93233	0.00262407		-0.0790324	-0.810457	0.448621		-0.560013	6	-4.14875	0.00601949			10.4832	10.0022	10.5622
H200012367	1.64811	AK057233	0	Homo sapiens cDNA FLJ32671 fis, clone TESTI1000128			720.296	1187.13	0.0640467	-0.720816	-5.03566	0.002367		-0.0746955	-0.521827	0.620486		0.646121	6	3.36236	0.0151852			9.49245	10.2133	9.56714
H200000961	2.00038	NM_004518	KCNQ2	Potassium voltage-gated channel, KQT-like subfamily, member 2			446.714	893.599	0.0640791	-1.00028	-4.23752	0.00545467		0.051371	0.217626	0.834933		1.05165	6	4.45515	0.00430534			8.80321	9.80348	8.75184
H200001841	0.580487	NM_016062	LOC51647	CGI-128 protein			1126.23	653.765	0.0640791	0.784664	5.02339	0.00239598		0.0663602	0.424836	0.68577		-0.718304	6	-3.34901	0.0154383			10.1373	9.35263	10.0709
H200002400	0.643435	NM_003584	DUSP11	Dual specificity phosphatase 11 (RNA/RNP complex 1-interacting)			549.432	353.524	0.0640791	0.636133	4.54086	0.00392967		-0.186111	-1.3285	0.232306		-0.822244	6	-4.57316	0.00379781			9.1018	8.46566	9.28791
H200002801	1.32488	AK054767	0	Homo sapiens mRNA; cDNA DKFZp564E122 (from clone DKFZp564E122)			510.062	675.771	0.0640791	-0.405862	-4.91374	0.0026736		0.0504366	0.610632	0.563843		0.456299	6	4.09427	0.00639846			8.99453	9.40039	8.94409
H200003134	2.02181	AF070574	0	Homo sapiens clone 24819 mRNA sequence			6470.15	13081.4	0.0640791	-1.01565	-4.82743	0.0029179		0.149807	0.712042	0.503172		1.16545	6	4.22458	0.00553318			12.6596	13.6752	12.5098
H200005560	0.616967	NM_017702	FLJ20186	Hypothetical protein FLJ20186			531.849	328.133	0.0640791	0.696735	4.93113	0.00262722		-0.0580591	-0.410912	0.695409		-0.754794	6	-4.02512	0.00691847			9.05487	8.35814	9.11293
H200006836	0.578167	BC015621	0	Homo sapiens cDNA: FLJ21927 fis, clone HEP04178, highly similar to HSU90909 Human clone 23722 mRNA s			1319.09	762.652	0.0640791	0.790443	4.85497	0.00283729		-0.1528	-0.938511	0.384207		-0.943243	6	-4.26154	0.00531225			10.3653	9.57488	10.5181
H200010428	0.489769	NM_004888	ATP6J	ATPase, H+ transporting, lysosomal (vacuolar proton pump), member J			847.991	415.32	0.0640791	1.02983	4.95026	0.00257728		-0.0942611	-0.453102	0.666399		-1.12409	6	-3.99498	0.00715984			9.72791	8.69808	9.82217
H200011657	0.442464	NM_018373	FLJ11271	Hypothetical protein FLJ11271			4416.57	1954.17	0.0640791	1.17637	3.99066	0.00719519		-0.225544	-0.765126	0.473208		-1.40191	6	-4.67186	0.00342481			12.1087	10.9323	12.3343
H200011865	0.557034	NM_005201	CCR8	Chemokine (C-C motif) receptor 8			1098.21	611.738	0.0640791	0.844163	5.02818	0.00238462		0.182573	1.08748	0.318569		-0.661591	6	-3.05453	0.0223814			10.1009	9.25677	9.91836
H200012972	1.4292	AK054651	0	Homo sapiens cDNA FLJ30089 fis, clone BNGH41000013			8441.75	12064.9	0.0640791	-0.515203	-4.61994	0.00361559		0.211908	1.90022	0.106137		0.72711	6	4.64845	0.00350936			13.0433	13.5585	12.8314
H200016431	1.27997	NM_030641	APOL6	Apolipoprotein L, 6			494.688	633.183	0.0640791	-0.356104	-5.02334	0.00239609		-0.030256	-0.426802	0.684413		0.325848	6	3.36465	0.0151423			8.95038	9.30648	8.98063
H200019103	1.96421	AL157438	MAPK1	Mitogen-activated protein kinase 1			1655.54	3251.84	0.0640791	-0.973951	-4.12593	0.00617509		0.341337	1.446	0.198315		1.31529	6	4.75135	0.00315432			10.6931	11.667	10.3518
H200019333	0.710176	NM_032370	MGC15716	Hypothetical protein MGC15716			599.787	425.954	0.0640791	0.493752	3.49054	0.0129748		-0.195884	-1.38479	0.215412		-0.689637	6	-4.87533	0.00277934			9.22831	8.73455	9.42419
H200020476	0.708003	AK055930	0	Homo sapiens cDNA FLJ31368 fis, clone NB9N42000042			831.665	588.821	0.0640791	0.498174	4.61021	0.00365265		0.243038	2.24913	0.0655199		-0.255136	6	-1.71522	0.137127			9.69986	9.20168	9.45682
H200001515	0.62915	NM_007166	PICALM	Phosphatidylinositol binding clathrin assembly protein			1322.02	831.748	0.0640947	0.668525	5.02014	0.00240372		0.0330867	0.248457	0.812066		-0.635438	6	-3.42065	0.0141324			10.3685	9.7	10.3354
H200001534	0.64761	NM_003796	RMP	RPB5-mediating protein			571.656	370.21	0.0640947	0.626803	4.81609	0.00295183		-0.023089	-0.177406	0.865027		-0.649892	6	-4.07333	0.00655117			9.159	8.5322	9.18209
H200018213	0.608451	AF111170	0	Homo sapiens 14q32 Jagged2 gene, complete cds; and unknown gene			602.217	366.42	0.0640947	0.716786	5.02006	0.00240391		0.0948143	0.664039	0.531339		-0.621972	6	-3.30397	0.0163269			9.23414	8.51735	9.13932
H200020081	2.20207	AK058033	0	Homo sapiens cDNA FLJ25304 fis, clone SYN00206			294.685	648.916	0.0640947	-1.13886	-5.016	0.00241362		-0.250909	-1.10511	0.311447		0.887949	6	3.22083	0.0181182			8.20303	9.34189	8.45394
H200007186	0.735298	NM_019013	FLJ10156	Hypothetical protein			517.191	380.29	0.0641776	0.443599	4.70921	0.00329459		-0.152822	-1.62235	0.155855		-0.596421	6	-4.53038	0.00397354			9.01455	8.57095	9.16738
H200019254	0.428646	NM_031943	IFP38	IFP38			952.08	408.105	0.0642349	1.22214	5.01612	0.00241334		0.0742452	0.304729	0.770866		-1.1479	6	-3.45093	0.0136175			9.89494	8.6728	9.82069
H200014520	1.7063	NM_018608	PRO1905	Hypothetical protein PRO1905			888.11	1515.38	0.0642626	-0.770872	-4.73129	0.00322023		0.210369	1.29116	0.244159		0.981241	6	4.43385	0.00440485			9.79459	10.5655	9.58423
H200002422	1.1441	NM_006464	TGOLN2	Trans-golgi network protein 2			661.559	756.89	0.0643722	-0.194213	-4.57766	0.00377984		0.0806443	1.90081	0.10605		0.274857	6	4.65284	0.00349335			9.36973	9.56394	9.28908
H200013784	2.67769	NM_007210	GALNT6	UDP-N-acetyl-alpha-D-galactosamine:polypeptide N-acetylgalactosaminyltransferase 6 (GalNAc-T6)			251.903	674.517	0.0645244	-1.42099	-4.29753	0.0051066		0.0265045	0.0801581	0.938718		1.44749	6	4.37768	0.00467992			7.97672	9.39771	7.95022
H200009273	1.53398	AK024467	FLJ00060	Hypothetical gene FLJ00060			879.599	1349.29	0.0645525	-0.617279	-4.65657	0.00347978		0.201591	1.52075	0.179139		0.818871	6	4.52423	0.00399958			9.7807	10.398	9.57911
H200016096	1.63641	BC011589	OSM	Oncostatin M			465.18	761.224	0.0645525	-0.710534	-4.88545	0.00275101		0.00318498	0.0218992	0.983239		0.713719	6	3.91693	0.00782964			8.86164	9.57218	8.85846
H200001021	0.468841	NM_004551	NDUFS3	NADH dehydrogenase (ubiquinone) Fe-S protein 3 (30kD) (NADH-coenzyme Q reductase)			1874.41	878.801	0.0646029	1.09283	4.89292	0.00273034		0.29227	1.30858	0.238563		-0.800558	6	-2.60369	0.0404615			10.8722	9.77939	10.58
H200005878	0.43241	NM_001685	ATP5J	ATP synthase, H+ transporting, mitochondrial F0 complex, subunit F6			1987.82	859.554	0.0646029	1.20953	4.99669	0.00246045		0.165468	0.683565	0.519761		-1.04406	6	-3.18484	0.0189594			10.957	9.74744	10.7915
H200013638	0.767825	AK021514	0	Homo sapiens cDNA FLJ11452 fis, clone HEMBA1001435			912.073	700.312	0.0646029	0.381151	4.71206	0.00328486		-0.100381	-1.24098	0.260932		-0.481532	6	-4.41364	0.00450168			9.83301	9.45185	9.93339
H200015031	0.423016	AK057346	0	Homo sapiens cDNA FLJ32784 fis, clone TESTI2002245			846.127	357.926	0.0646029	1.24121	4.99258	0.00247053		0.240579	0.967688	0.370572		-1.00064	6	-3.29172	0.0165783			9.72473	8.48352	9.48415
H200017073	0.48	NM_018477	HARP11	Uncharacterized hypothalamus protein HARP11			1808.77	868.209	0.0646029	1.05889	4.82535	0.00292409		0.0760076	0.346364	0.740892		-0.982886	6	-3.86475	0.00831631			10.8208	9.7619	10.7448
H200018217	1.3536	NM_015590	DKFZP434F1735	DKFZP434F1735 protein			391.526	529.968	0.0646029	-0.436798	-4.57983	0.00377119		-0.223527	-2.34369	0.0575529		0.21327	6	1.64377	0.151329			8.61296	9.04976	8.83649
H200020464	2.2325	AK055716	0	Homo sapiens cDNA FLJ31154 fis, clone IMR322001665			419.55	936.644	0.0646029	-1.15866	-4.6401	0.00354011		0.00765287	0.0306476	0.976545		1.16631	6	4.15211	0.00599696			8.7127	9.87136	8.70505
H200021282	1.58909	AJ420514	REPS1	RALBP1 associated Eps domain containing 1			442.081	702.507	0.0646029	-0.668201	-4.89249	0.00273153		0.0250188	0.183185	0.860687		0.69322	6	3.94313	0.00759725			8.78817	9.45637	8.76315
H200006756	0.732171	NM_004156	PPP2CB	Protein phosphatase 2 (formerly 2A), catalytic subunit, beta isoform			1034.97	757.776	0.064657	0.449748	4.61575	0.00363148		-0.106482	-1.09282	0.316396		-0.556229	6	-4.43687	0.00439055			10.0154	9.56563	10.1219
H200010480	1.54351	NM_018358	FLJ11198	Hypothetical protein FLJ11198			860.61	1328.36	0.064657	-0.626216	-4.73628	0.0032037		-0.0145532	-0.110071	0.915942		0.611663	6	4.02728	0.00690154			9.74922	10.3754	9.76377
H200012288	2.30585	BC004968	MGC2664	Hypothetical protein MGC2664			533.516	1230.21	0.0646814	-1.2053	-4.94657	0.00258683		0.013933	0.057181	0.956258		1.21923	6	3.79348	0.0090365			9.05939	10.2647	9.04545
H200003417	0.620061	NM_006479	PIR51	RAD51-interacting protein			669.292	415.002	0.0646944	0.689517	3.69029	0.0102052		-0.200026	-1.07054	0.32554		-0.889543	6	-4.76083	0.00312373			9.38649	8.69697	9.58652
H200009186	1.72662	NM_032155	DKFZp547I094	Hypothetical protein DKFZp547I094			920.174	1588.79	0.0646944	-0.787954	-4.97404	0.00251668		0.0468791	0.295929	0.77726		0.834833	6	3.78841	0.00909025			9.84576	10.6337	9.79888
H200005108	0.926725	NM_006192	PAX1	Paired box gene 1			222.882	206.55	0.0647796	0.109787	1.7425	0.132052		-0.214299	-3.40129	0.0144729		-0.324085	6	-4.89648	0.00272054			7.80013	7.69035	8.01443
H200011175	0.613845	NM_003616	SIP1	Survival of motor neuron protein interacting protein 1			809.491	496.902	0.0647796	0.704054	3.6804	0.0103258		-0.206756	-1.0808	0.321302		-0.91081	6	-4.7612	0.00312254			9.66087	8.95682	9.86763
H200001109	2.49022	NM_021908	ST7	Suppression of tumorigenicity 7			865.404	2155.04	0.0648301	-1.31627	-4.93193	0.00262513		0.00567535	0.0212649	0.983724		1.32195	6	3.79234	0.00904855			9.75723	11.0735	9.75155
H200001474	0.509622	NM_007278	GABARAP	GABA(A) receptor-associated protein			1046.91	533.527	0.0648301	0.972502	4.71109	0.00328816		0.137776	0.667428	0.529318		-0.834726	6	-3.86194	0.00834346			10.0319	9.05942	9.89414
H200003793	1.99406	AK056666	0	Homo sapiens cDNA FLJ32104 fis, clone OCBBF2001307			732.462	1460.57	0.0648301	-0.995706	-4.34826	0.00483172		0.0699799	0.305603	0.770232		1.06569	6	4.38232	0.00465651			9.51661	10.5123	9.44663
H200005678	0.567792	NM_006360	GA17	Dendritic cell protein			600.504	340.961	0.0648301	0.816565	3.79665	0.00900306		-0.294712	-1.37027	0.219659		-1.11128	6	-4.77526	0.00307775			9.23003	8.41346	9.52474
H200011836	3.43465	NM_012144	DNAI1	Dynein, axonemal, intermediate polypeptide, 1			485.447	1667.34	0.0648301	-1.78016	-4.33647	0.00489408		-0.0141386	-0.0344416	0.973642		1.76602	6	4.30203	0.00508151			8.92317	10.7033	8.93731
H200006088	1.45093	NM_000262	NAGA	N-acetylgalactosaminidase, alpha-			945.947	1372.5	0.064888	-0.536976	-4.52078	0.00401423		0.156724	1.31945	0.235129		0.6937	6	4.52405	0.00400031			9.88562	10.4226	9.72889
H200000573	1.33952	NM_000063	C2	Complement component 2			1331.46	1783.51	0.0648989	-0.421713	-3.9616	0.00743808		0.220523	2.07161	0.0837008		0.642236	6	4.83399	0.00289846			10.3788	10.8005	10.1583
H200000590	0.439558	NM_000346	SOX9	SRY (sex determining region Y)-box 9 (campomelic dysplasia, autosomal sex-reversal)			1487.24	653.731	0.0648989	1.18587	4.95896	0.00255492		0.163445	0.683475	0.519814		-1.02243	6	-3.45781	0.0135034			10.5384	9.35255	10.375
H200011404	2.72156	NM_032258	DKFZp434P2235	Hypothetical protein DKFZp434P2235			466.679	1270.09	0.0648989	-1.44443	-4.8892	0.00274062		-0.214399	-0.72571	0.495337		1.23003	6	3.60669	0.0112756			8.86629	10.3107	9.08069
H200011494	0.571036	AL110129	MRPS22	Mitochondrial ribosomal protein S22			1923.1	1098.16	0.0648989	0.808347	4.90792	0.00268932		0.344842	2.09373	0.0811786		-0.463504	6	-2.30904	0.0603483			10.9092	10.1009	10.5644
H200015603	0.673869	NM_052942	GBP5	Guanylate binding protein 5			601.368	405.243	0.0649193	0.56946	4.97871	0.00250495		0.0759146	0.663711	0.531535		-0.493546	6	-3.21515	0.0182483			9.2321	8.66264	9.15619
H200001350	0.494252	NM_003849	SUCLG1	Succinate-CoA ligase, GDP-forming, alpha subunit			695.794	343.897	0.0649853	1.01668	4.07808	0.00651615		-0.111313	-0.446494	0.670904		-1.12799	6	-4.51539	0.00403727			9.44252	8.42583	9.55383
H200021026	1.40859	AK054589	0	Homo sapiens cDNA FLJ30027 fis, clone 3NB692001267			771.467	1086.68	0.0649853	-0.494254	-4.37369	0.0047002		0.161836	1.43209	0.202085		0.65609	6	4.60507	0.0036724			9.59146	10.0857	9.42962
H200011709	0.430246	NM_003472	DEK	DEK oncogene (DNA binding)			1673.4	719.972	0.0651177	1.21677	4.95575	0.00256314		0.0468315	0.190739	0.85502		-1.16993	6	-3.60959	0.0112365			10.7086	9.4918	10.6617
H200001683	0.842496	NM_052936	AUTL2	AUT-like 2, cysteine endopeptidase (S. cerevisiae)			492.85	415.224	0.065207	0.247259	4.86631	0.00280484		-0.0448033	-0.881776	0.411826		-0.292062	6	-4.12747	0.00616443			8.945	8.69775	8.98981
H200020276	1.51532	AK027821	0	Homo sapiens cDNA FLJ14915 fis, clone PLACE1006878, weakly similar to TRNA-SPLICING ENDONUCLEASE SUB			499.296	756.591	0.065264	-0.599618	-4.90003	0.00271082		-0.30534	-2.49521	0.0468307		0.294278	6	2.1051	0.0799127			8.96375	9.56337	9.26909
H200016267	2.18058	L07044	CAMK2G	Calcium/calmodulin-dependent protein kinase (CaM kinase) II gamma			704.592	1536.42	0.065364	-1.12471	-4.33294	0.00491293		0.353027	1.36003	0.2227		1.47774	6	4.59524	0.00371053			9.46064	10.5854	9.10762
H200012172	0.753547	NM_024736	FLJ12150	Hypothetical protein FLJ12150			832.54	627.357	0.065384	0.408231	3.77268	0.00925953		-0.221995	-2.05157	0.0860548		-0.630226	6	-4.8503	0.00285077			9.70137	9.29314	9.92337
H200014437	1.4221	BC017052	0	Homo sapiens, Similar to SNARE Vti1a-beta protein, clone MGC:9292 IMAGE:3885564, mRNA, complete cds			1495.83	2127.22	0.065384	-0.508025	-4.95057	0.00257648		-0.0624018	-0.608089	0.56542		0.445623	6	3.12978	0.0203302			10.5467	11.0548	10.6091
H200001147	2.21491	NM_002390	ADAM11	A disintegrin and metalloproteinase domain 11			1303.58	2887.32	0.0654258	-1.14725	-4.8673	0.00280203		-0.102633	-0.435431	0.678477		1.04461	6	3.6993	0.0100967			10.3483	11.4955	10.4509
H200002965	1.81084	AK024423	FLJ00012	Hypothetical protein FLJ00012			982.73	1779.57	0.0654258	-0.856658	-4.8926	0.00273121		0.0807084	0.460947	0.661072		0.937367	6	3.94123	0.00761386			9.94065	10.7973	9.85994
H200010756	1.79664	AK026808	0	Homo sapiens cDNA: FLJ23155 fis, clone LNG09573			513.618	922.788	0.0654258	-0.845304	-4.72473	0.00324213		-0.43055	-2.40651	0.0528245		0.414754	6	1.82436	0.117905			9.00455	9.84986	9.4351
H200014955	1.85389	AK024143	0	Homo sapiens cDNA FLJ14081 fis, clone HEMBB1002280			3356.94	6223.41	0.0654258	-0.890557	-4.96411	0.00254177		-0.0212417	-0.118405	0.909612		0.869315	6	3.51254	0.0126324			11.7129	12.6035	11.7342
H200002963	1.32083	AL137579	DKFZp434A1010	Hypothetical gene DKFZp434A1010			259.649	342.951	0.0655921	-0.401441	-4.45061	0.00432632		0.167805	1.86038	0.112164		0.569246	6	4.63553	0.00355704			8.02042	8.42186	7.85261
H200000558	1.24016	NM_006685	PROL3	Proline rich 3			614.19	761.695	0.065644	-0.310527	-4.8083	0.0029754		-0.0916032	-1.41841	0.20586		0.218924	6	2.4494	0.0498313			9.26254	9.57307	9.35415
H200001446	0.673794	NM_003188	MAP3K7	Mitogen-activated protein kinase kinase kinase 7			549.039	369.939	0.0656458	0.56962	4.80171	0.0029955		0.184607	1.55618	0.170668		-0.385012	6	-2.37633	0.0550433			9.10076	8.53114	8.91616
H200013366	0.641424	NM_004772	P311	P311 protein			422.512	271.009	0.0656458	0.64065	3.76429	0.00935123		-0.176204	-1.03533	0.34043		-0.816853	6	-4.69798	0.00333313			8.72285	8.0822	8.89905
H200000988	0.591447	BC014242	0	Homo sapiens, clone MGC:20957 IMAGE:4620009, mRNA, complete cds			694.375	410.686	0.0657167	0.757679	4.67888	0.0033999		-0.186246	-1.15012	0.293863		-0.943925	6	-4.34607	0.00484323			9.43957	8.68189	9.62582
H200001125	0.580033	NM_012179	FBXO7	F-box only protein 7			1182.93	686.137	0.0657167	0.785793	4.87075	0.00279224		0.19419	1.20369	0.27404		-0.591603	6	-2.68014	0.0365295			10.2081	9.42235	10.014
H200001357	0.661439	AK021692	LOC51141	Insulin induced protein 2			531.194	351.353	0.0657167	0.596319	4.94612	0.00258799		0.0674068	0.5591	0.596329		-0.528912	6	-3.21351	0.018286			9.05309	8.45678	8.98569
H200002870	1.20183	AB046809	ZNFN2A1	Zinc finger protein, subfamily 2A (FYVE domain containing), 1			734.704	882.991	0.0657167	-0.265237	-4.93476	0.00261766		0.0176054	0.327551	0.754379		0.282842	6	3.75199	0.00948756			9.52102	9.78626	9.50341
H200006992	0.557352	NM_001071	TYMS	Thymidylate synthetase			8080.65	4503.76	0.0657167	0.84334	3.70635	0.0100127		-0.240414	-1.05658	0.331376		-1.08375	6	-4.71145	0.00328696			12.9803	12.1369	13.2207
H200007763	0.469863	NM_003002	SDHD	Succinate dehydrogenase complex, subunit D, integral membrane protein			772.088	362.775	0.0657167	1.08969	4.73636	0.00320343		0.256719	1.11584	0.307177		-0.83297	6	-3.62052	0.0110902			9.59262	8.50293	9.3359
H200010690	0.697878	NM_013241	FHOS	FH1/FH2 domain-containing protein			489	341.262	0.0657167	0.518953	4.9521	0.00257253		0.0867686	0.827988	0.439362		-0.432184	6	-3.21518	0.0182475			8.93369	8.41474	8.84692
H200018135	1.82313	AK022441	0	Homo sapiens cDNA FLJ12379 fis, clone MAMMA1002554			1037.45	1891.4	0.0657167	-0.86642	-4.55173	0.00388473		0.0338991	0.178089	0.864514		0.900319	6	4.18457	0.00578405			10.0188	10.8852	9.98492
H200002766	1.33712	NM_015247	CYLD	Cylindromatosis (turban tumor syndrome)			598.885	800.778	0.0657732	-0.419125	-4.05194	0.00671142		0.0449481	0.434541	0.679088		0.464073	6	4.48648	0.00416352			9.22613	9.64526	9.18119
H200003843	0.479907	NM_002970	SAT	Spermidine/spermine N1-acetyltransferase			3010.09	1444.56	0.0657732	1.05917	4.67585	0.0034106		-0.0873141	-0.385459	0.713193		-1.14649	6	-4.14153	0.00606823			11.5556	10.4964	11.6429
H200000999	0.290379	NM_003746	PIN	Dynein, cytoplasmic, light polypeptide			4763.21	1383.13	0.0658307	1.78399	4.92835	0.00263459		0.136899	0.378188	0.71831		-1.64709	6	-3.50719	0.0127147			12.2177	10.4337	12.0808
H200001154	0.418766	NM_017453	STAU	Staufen, RNA binding protein (Drosophila)			963.843	403.624	0.0658307	1.25578	4.82075	0.00293782		0.373834	1.43509	0.201268		-0.88195	6	-3.36791	0.0150813			9.91265	8.65687	9.53882
H200005162	0.627304	NM_004282	BAG2	BCL2-associated athanogene 2			638.599	400.596	0.0658307	0.672763	4.89979	0.00271146		0.108528	0.790419	0.459375		-0.564235	6	-3.44212	0.0137651			9.31877	8.646	9.21024
H200006468	0.512086	NM_006002	UCHL3	Ubiquitin carboxyl-terminal esterase L3 (ubiquitin thiolesterase)			1322.17	677.062	0.0658307	0.965542	4.52161	0.00401071		-0.0260947	-0.122201	0.90673		-0.991637	6	-4.17313	0.00585808			10.3687	9.40314	10.3948
H200009949	0.689204	AL110212	H2AV	Histone H2A.F/Z variant			544.961	375.589	0.0658307	0.536998	4.90874	0.00268711		0.0740768	0.677141	0.523551		-0.462921	6	-3.47589	0.0132085			9.09001	8.55301	9.01593
H200011625	1.23017	AB067496	KIAA1909	KIAA1909 protein			318.234	391.483	0.0658307	-0.29886	-4.74554	0.00317327		-0.115302	-1.83086	0.11685		0.183558	6	2.1648	0.073588			8.31394	8.6128	8.42925
H200012814	1.60728	NM_032321	MGC13057	Hypothetical protein MGC13057			859.252	1381.06	0.0658307	-0.684622	-4.81265	0.00296222		0.0784489	0.551468	0.601231		0.763071	6	4.0421	0.00678653			9.74694	10.4316	9.66849
H200017402	0.307008	NM_016161	LOC51146	Alpha-1,4-N-acetylglucosaminyltransferase			9308.46	2857.78	0.0658307	1.70365	4.91527	0.00266948		0.331987	0.95783	0.375136		-1.37166	6	-2.93245	0.0262034			13.1843	11.4807	12.8523
H200020088	0.669273	AK025812	0	Homo sapiens cDNA: FLJ22159 fis, clone HRC00251			802.125	536.841	0.0658634	0.579332	3.80405	0.00892546		-0.381462	-2.50478	0.0462283		-0.960795	6	-4.86654	0.00280418			9.64768	9.06835	10.0291
H200016701	1.82457	NM_013356	SLC16A8	Solute carrier 16 (monocarboxylic acid transporters), member 8			406.497	741.681	0.0661108	-0.867553	-4.40122	0.00456238		-0.0522477	-0.26506	0.799834		0.815305	6	4.13616	0.0061048			8.6671	9.53466	8.71935
H200008095	2.31736	NM_002905	RDH5	Retinol dehydrogenase 5 (11-cis and 9-cis)			410.629	951.573	0.0661192	-1.21248	-4.85259	0.00284417		-0.194611	-0.778871	0.465655		1.01787	6	3.53099	0.0123529			8.68169	9.89417	8.8763
H200012208	0.701377	NM_012110	CHIC2	Cystein-rich hydrophobic domain 2			570.529	400.156	0.0661192	0.511738	4.19374	0.0057254		-0.0395531	-0.324142	0.756833		-0.551291	6	-4.38848	0.00462559			9.15616	8.64442	9.19571
H200001331	2.04009	AK057771	0	Homo sapiens cDNA FLJ25042 fis, clone CBL03351			305.352	622.947	0.0661674	-1.02863	-4.83921	0.0028831		0.0185736	0.0873794	0.933213		1.04721	6	3.83603	0.00859852			8.25433	9.28296	8.23576
H200010104	2.47611	AF070565	0	Homo sapiens clone 24425 mRNA sequence			545.498	1350.71	0.0661674	-1.30807	-4.85636	0.00283329		-0.133412	-0.495307	0.637998		1.17466	6	3.61779	0.0111266			9.09143	10.3995	9.22484
H200015310	3.01331	NM_007058	CAPN11	Calpain 11			345.732	1041.8	0.0661674	-1.59135	-4.84449	0.00286768		-0.186761	-0.568549	0.590291		1.40459	6	3.61177	0.0112071			8.43351	10.0249	8.62027
H200003409	0.611072	NM_005445	CSPG6	Chondroitin sulfate proteoglycan 6 (bamacan)			889.481	543.537	0.0661882	0.710586	4.65517	0.00348486		-0.185128	-1.21281	0.270783		-0.895714	6	-4.34074	0.0048714			9.79682	9.08623	9.98195
H200008999	2.57007	AK022307	0	Homo sapiens cDNA FLJ12245 fis, clone MAMMA1001341			408.249	1049.23	0.0661882	-1.36181	-4.41923	0.00447463		0.169438	0.549847	0.602275		1.53125	6	4.32317	0.00496552			8.67331	10.0351	8.50387
H200013566	1.82034	NM_005600	NIT1	Nitrilase 1			976.301	1777.2	0.0661882	-0.864211	-4.41378	0.00450099		0.240549	1.22855	0.265238		1.10476	6	4.48019	0.00419154			9.93118	10.7954	9.69063
H200015110	1.22503	NM_005308	GPRK5	G protein-coupled receptor kinase 5			641.629	786.015	0.0661882	-0.292817	-4.60675	0.00366596		0.016921	0.266209	0.79899		0.309738	6	4.13089	0.00614089			9.3256	9.61841	9.30867
H200019959	1.83127	AK023088	RPS15A	Ribosomal protein S15a			352.425	645.386	0.0661882	-0.872847	-4.65875	0.00347186		-0.175007	-0.934086	0.386309		0.69784	6	3.72467	0.00979818			8.46117	9.33402	8.63618
H200020508	1.16088	AK056577	0	Homo sapiens cDNA FLJ32015 fis, clone NTONG1000052, weakly similar to Rattus norvegicus mRNA for Kel			348.34	404.382	0.0661882	-0.215225	-4.7786	0.00306725		0.047989	1.06549	0.327641		0.263214	6	4.19584	0.00571211			8.44435	8.65958	8.39636
H200006510	1.54084	NM_003434	ZNF133	Zinc finger protein 133 (clone pHZ-13)			724.422	1116.22	0.0662194	-0.62372	-4.82774	0.00291696		0.0805326	0.623342	0.555998		0.704252	6	4.00314	0.00709356			9.50069	10.1244	9.42015
H200012166	2.19715	NM_024735	FLJ22477	Hypothetical protein FLJ22477			5586.25	12273.8	0.0665376	-1.13563	-4.29826	0.00510251		0.537594	2.03474	0.088084		1.67323	6	4.6733	0.00341969			12.4477	13.5833	11.9101
H200002431	0.451416	NM_007192	FACTP140	Chromatin-specific transcription elongation factor, 140 kDa subunit			1390.37	627.635	0.0666502	1.14747	4.72105	0.00325448		0.285581	1.17497	0.28452		-0.86189	6	-3.54608	0.0121294			10.4413	9.29378	10.1557
H200004141	1.4684	NM_000049	ASPA	Aspartoacylase (aminoacylase 2, Canavan disease)			732.706	1075.91	0.0666502	-0.554245	-4.72788	0.0032316		0.141063	1.20331	0.274177		0.695307	6	4.26062	0.00531762			9.51709	10.0713	9.37603
H200006215	1.27471	NM_014335	CRI1	CREBBP/EP300 inhibitory protein 1			1334.33	1700.88	0.0666502	-0.350164	-4.8831	0.00275757		0.0334824	0.466918	0.657032		0.383646	6	3.8211	0.00874948			10.3819	10.7321	10.3484
H200011257	0.645427	NM_003821	RIPK2	Receptor-interacting serine-threonine kinase 2			928.009	598.962	0.0666502	0.631675	4.8722	0.00278816		0.10538	0.812813	0.447369		-0.526295	6	-2.91844	0.0266855			9.85799	9.22632	9.75261
H200019495	0.589029	AK055978	0	Homo sapiens cDNA FLJ31416 fis, clone NT2NE2000299, moderately similar to 69 KD ISLET CELL AUTOANTIG			1116.91	657.894	0.0666703	0.763589	3.88229	0.00814909		-0.131478	-0.668468	0.528698		-0.895067	6	-4.55076	0.00388872			10.1253	9.36171	10.2568
H200008046	1.32895	BC014986	LENG1	Leukocyte receptor cluster (LRC) member 1			3191.99	4242	0.0667755	-0.410288	-4.86838	0.00279897		-0.0645876	-0.766381	0.472515		0.345701	6	2.93455	0.0261321			11.6402	12.0505	11.7048
H200001750	0.801368	NM_004215	EBAG9	Estrogen receptor binding site associated, antigen, 9			644.981	516.867	0.066799	0.319463	4.49756	0.0041146		-0.127396	-1.79354	0.123048		-0.446859	6	-4.53589	0.0039504			9.33311	9.01365	9.46051
H200003744	0.573217	AL117521	C20orf77	Chromosome 20 open reading frame 77			749.41	429.574	0.066799	0.802848	4.87346	0.00278459		0.298019	1.80904	0.120435		-0.504829	6	-2.51558	0.0455585			9.54961	8.74676	9.25159
H200004044	1.46761	AK055543	0	Homo sapiens cDNA FLJ30981 fis, clone HHDPC2000258			313.126	459.549	0.066799	-0.553472	-4.1522	0.00599632		0.155572	1.16712	0.287444		0.709045	6	4.54902	0.00389588			8.2906	8.84407	8.13503
H200006269	0.538658	NM_003132	SRM	Spermidine synthase			6485.26	3493.34	0.066799	0.892558	4.74067	0.00318923		0.239486	1.27199	0.250451		-0.653072	6	-3.46868	0.0133252			12.6629	11.7704	12.4235
H200006319	0.818223	AB002299	KIAA0301	KIAA0301 protein			450.548	368.649	0.066799	0.289435	4.5669	0.00382296		0.132261	2.08691	0.0819476		-0.157173	6	-1.81234	0.119886			8.81554	8.5261	8.68328
H200014928	2.9594	NM_014895	KIAA1009	KIAA1009 protein			421.19	1246.47	0.066799	-1.56531	-4.82096	0.0029372		-0.0489312	-0.150702	0.885149		1.51638	6	3.72681	0.00977339			8.71833	10.2836	8.76726
H200015804	0.548711	NM_002482	NASP	Nuclear autoantigenic sperm protein (histone-binding)			1771.45	972.013	0.066799	0.865881	4.89921	0.00271304		0.166426	0.941648	0.382723		-0.699455	6	-3.01412	0.0235749			10.7907	9.92483	10.6243
H200017143	0.72034	NM_024996	EFG1	Mitochondrial elongation factor G			624.132	449.587	0.066799	0.47325	4.82612	0.00292178		0.0400058	0.407972	0.697453		-0.433244	6	-3.63905	0.0108472			9.28571	8.81246	9.2457
H200019715	1.86089	NM_058004	PIK4CA	Phosphatidylinositol 4-kinase, catalytic, alpha polypeptide			340.518	633.666	0.066799	-0.895989	-4.44257	0.00436378		-0.0844298	-0.418627	0.69006		0.811559	6	4.02394	0.00692773			8.41159	9.30758	8.49602
H200002023	0.719123	NM_004557	NOTCH4	Notch homolog 4 (Drosophila)			499.52	359.216	0.0668006	0.475691	4.52786	0.00398417		0.252138	2.39997	0.0532967		-0.223553	6	-1.60081	0.160536			8.9644	8.48871	8.71226
H200011849	2.32127	NM_016948	PARD6A	Par-6 partitioning defective 6 homolog alpha (C.elegans)			1850.69	4295.94	0.0669304	-1.21491	-4.86176	0.00281783		-0.0116358	-0.0465631	0.964373		1.20328	6	3.66553	0.0105101			10.8538	12.0688	10.8655
H200011539	0.692058	NM_017954	FLJ20761	Hypothetical protein FLJ20761			398.393	275.711	0.0670445	0.531035	4.86692	0.0028031		0.12907	1.18292	0.281583		-0.401965	6	-2.78989	0.0315821			8.63805	8.10701	8.50898
H200014481	1.18417	AK023112	0	Homo sapiens cDNA FLJ13050 fis, clone NT2RP3001432			1189.66	1408.75	0.0670834	-0.243875	-4.81287	0.00296153		0.0413739	0.816514	0.445406		0.285249	6	4.01979	0.00696051			10.2163	10.4602	10.175
H200001444	0.646806	NM_014297	YF13H12	Protein expressed in thyroid			1394.45	901.941	0.067176	0.628595	4.73177	0.00321863		-0.0266768	-0.20081	0.847481		-0.655272	6	-3.93127	0.0077015			10.4455	9.81689	10.4722
H200002162	2.31315	BC015096	0	Homo sapiens, clone MGC:22811 IMAGE:3684334, mRNA, complete cds			486.125	1124.48	0.067176	-1.20986	-4.75589	0.00313962		-0.0915439	-0.359854	0.731283		1.11831	6	3.72563	0.00978707			8.92518	10.135	9.01673
H200002411	0.934481	AB037852	KIAA1431	KIAA1431 protein			334.704	312.775	0.067176	0.0977629	2.6005	0.0406349		-0.149277	-3.97078	0.0073604		-0.24704	6	-4.79846	0.00300548			8.38674	8.28898	8.53602
H200005183	1.60175	NM_017897	FLJ20604	Hypothetical protein FLJ20604			568.459	910.532	0.067176	-0.679653	-4.88591	0.00274973		-0.113901	-0.818816	0.444189		0.565752	6	3.08008	0.0216607			9.15091	9.83057	9.26481
H200007150	1.85367	AL080078	0	Homo sapiens mRNA; cDNA DKFZp564D1462 (from clone DKFZp564D1462)			1132.36	2099.02	0.067176	-0.890384	-4.85999	0.00282288		-0.220811	-1.20526	0.273478		0.669572	6	2.77863	0.0320549			10.1451	11.0355	10.3659
H200007687	0.508271	NM_004708	PDCD5	Programmed cell death 5			686.12	348.735	0.067176	0.976331	4.79178	0.00302609		-0.0601172	-0.295052	0.777897		-1.03645	6	-3.8844	0.00812919			9.42232	8.44599	9.48243
H200009200	3.52217	NM_025067	FLJ14106	Hypothetical protein FLJ14106			466.612	1643.49	0.067176	-1.81646	-4.87672	0.00277543		-0.220301	-0.591449	0.575809		1.59616	6	3.37352	0.0149771			8.86608	10.6825	9.08638
H200013811	0.554846	NM_003069	SMARCA1	SWI/SNF related, matrix associated, actin dependent regulator of chromatin, subfamily a, member 1			1178.22	653.731	0.067176	0.84984	4.8724	0.0027876		0.126727	0.726565	0.49485		-0.723113	6	-3.35436	0.0153364			10.2024	9.35255	10.0757
H200019271	1.88081	U80774	0	Human EST clone 53125 mariner transposon Hsmar1 sequence			470.956	885.777	0.067176	-0.911352	-4.77677	0.00307299		-0.0994924	-0.521481	0.620713		0.81186	6	3.64594	0.0107583			8.87945	9.7908	8.97894
H200019514	0.738564	NM_032333	MGC4248	Hypothetical protein MGC4248			937.383	692.317	0.067176	0.437206	4.89401	0.00272733		0.0698188	0.78154	0.464198		-0.367387	6	-3.12007	0.0205832			9.8725	9.43529	9.80268
H200017987	0.471379	NM_014142	NUDT5	Nudix (nucleoside diphosphate linked moiety X)-type motif 5			1137.61	536.248	0.0673275	1.08504	4.88635	0.00274853		0.180532	0.813006	0.447266		-0.904508	6	-3.17659	0.0191583			10.1518	9.06676	9.97126
H200003175	0.890309	NM_004268	CRSP6	Cofactor required for Sp1 transcriptional activation, subunit 6 (77kD)			792.975	705.993	0.067535	0.167621	3.57307	0.0117407		-0.150372	-3.20538	0.0184743		-0.317993	6	-4.87552	0.00277879			9.63113	9.46351	9.7815
H200018804	1.88535	AF131823	0	Homo sapiens clone 24997 mRNA sequence			383.284	722.624	0.067535	-0.914832	-4.36538	0.00474274		0.0474889	0.226607	0.828253		0.962321	6	4.21221	0.0056094			8.58227	9.4971	8.53478
H200000141	1.74929	NM_004600	SSA2	Sjogren syndrome antigen A2 (60kD, ribonucleoprotein autoantigen SS-A/Ro)			740.596	1295.51	0.0676183	-0.806768	-4.55024	0.00389084		0.0910734	0.513662	0.625849		0.897841	6	4.16616	0.00590371			9.53254	10.3393	9.44147
H200002503	1.3673	AB037720	DKFZP547G1110	SH2-B homolog			4557.62	6231.63	0.0677577	-0.451329	-4.09343	0.00640451		0.285424	2.58872	0.041283		0.736754	6	4.7614	0.0031219			12.1541	12.6054	11.8686
H200015581	0.695558	NM_006353	HMG17L3	High-mobility group (nonhistone chromosomal) protein 17-like 3			499.81	347.647	0.0677577	0.523757	3.78994	0.00907402		-0.105283	-0.761834	0.475029		-0.629039	6	-4.55177	0.00388454			8.96524	8.44148	9.07052
H200018281	1.50463	AL117475	0	Homo sapiens mRNA; cDNA DKFZp727C211 (from clone DKFZp727C211)			305.048	458.982	0.0677577	-0.589405	-4.70029	0.00332518		0.0224255	0.178835	0.863953		0.61183	6	3.93341	0.00768261			8.25289	8.8423	8.23046
H200002789	2.01215	NM_018530	PRO2521	Hypothetical protein PRO2521			1556.43	3131.77	0.0679388	-1.00874	-4.86394	0.0028116		-0.0408066	-0.196761	0.85051		0.967931	6	3.47818	0.0131717			10.604	11.6128	10.6448
H200001290	0.4525	AB014560	KIAA0660	Ras-GTPase activating protein SH3 domain-binding protein 2			2244.11	1015.46	0.0681208	1.14401	4.84431	0.00286818		0.0292621	0.123911	0.905433		-1.11475	6	-3.56967	0.0117889			11.1319	9.98792	11.1027
H200020865	1.21607	AK055528	0	Homo sapiens cDNA FLJ30966 fis, clone HEART2000298			252.803	307.426	0.0681208	-0.282227	-4.25498	0.0053507		0.122722	1.85021	0.113756		0.404949	6	4.59498	0.00371155			7.98187	8.2641	7.85915
H200021199	2.30206	NM_016175	LOC51149	Truncated calcium binding protein			351.361	808.855	0.0682097	-1.20293	-4.55205	0.0038834		-0.0377508	-0.142854	0.891082		1.16518	6	3.96243	0.00743103			8.45681	9.65974	8.49456
H200001868	0.909861	NM_001425	EMP3	Epithelial membrane protein 3			304.839	277.361	0.0683001	0.136282	4.59463	0.00371291		0.0496985	1.67554	0.144846		-0.0865835	6	-2.08196	0.0825112			8.2519	8.11562	8.20221
H200015976	0.349513	AL049690	RPS11P1	Ribosomal protein S11, pseudogene 1			2235.7	781.406	0.0683046	1.51658	4.86142	0.00281878		0.376656	1.20737	0.272719		-1.13993	6	-3.03905	0.0228306			11.1265	9.60993	10.7499
H200008042	0.56119	NM_032701	MGC2705	Hypothetical protein MGC2705			1331.21	747.063	0.0683759	0.833438	4.85447	0.00283873		0.255189	1.48638	0.187731		-0.578249	6	-2.75524	0.0330618			10.3785	9.54509	10.1233
H200014961	1.56758	AF264629	0	Homo sapiens uncharacterized gastric protein ZA43P mRNA, partial cds			347.229	544.31	0.0684832	-0.64854	-4.71623	0.00327073		0.064125	0.466321	0.657435		0.712665	6	3.96746	0.00738841			8.43974	9.08829	8.37562
H200019938	0.661641	D87438	KIAA0251	KIAA0251 protein			2195.49	1452.63	0.0686444	0.595879	4.79856	0.00300517		0.116139	0.93526	0.385751		-0.479739	6	-2.78692	0.031706			11.1003	10.5044	10.9842
H200004422	2.44125	NM_000066	C8B	Complement component 8, beta polypeptide			507.949	1240.03	0.0686615	-1.28762	-4.68974	0.00336174		-0.213371	-0.777137	0.466603		1.07425	6	3.60284	0.0113278			8.98854	10.2762	9.20191
H200000809	0.528397	NM_004834	MAP4K4	Mitogen-activated protein kinase kinase kinase kinase 4			976.585	516.025	0.0686735	0.920305	4.84657	0.00286161		0.114173	0.601264	0.569668		-0.806133	6	-3.17091	0.0192966			9.9316	9.0113	9.81743
H200002773	1.31682	NM_015490	SEC31B-1	Secretory pathway component Sec31B-1			659.49	868.432	0.0686735	-0.397062	-4.84358	0.00287033		-0.0427306	-0.52125	0.620864		0.354332	6	3.14748	0.0198782			9.36521	9.76227	9.40794
H200002881	0.703819	NM_032490	PNAS-127	PNAS-127 protein			351.745	247.565	0.0686735	0.506724	3.52182	0.012491		-0.235644	-1.63776	0.152585		-0.742368	6	-4.72157	0.00325274			8.45839	7.95166	8.69403
H200003410	1.56415	NM_018337	FLJ11137	Hypothetical protein FLJ11137			1352.88	2116.1	0.0686735	-0.645378	-4.83426	0.00289767		-0.0191444	-0.143403	0.890667		0.626233	6	3.52252	0.0124803			10.4018	11.0472	10.421
H200005407	2.26933	AK056571	0	Homo sapiens cDNA FLJ32009 fis, clone NT2RP7009498, weakly similar to FIBULIN-1, ISOFORM A PRECURSOR			451.531	1024.67	0.0686735	-1.18227	-4.85241	0.00284468		-0.174126	-0.71467	0.501659		1.00814	6	3.19989	0.0186026			8.81868	10.001	8.99281
H200011982	2.00988	NM_003648	DGKD	Diacylglycerol kinase, delta (130kD)			1111.82	2234.62	0.0686735	-1.00711	-4.35465	0.00479826		0.00694266	0.0300195	0.977025		1.01405	6	4.12105	0.00620893			10.1187	11.1258	10.1118
H200013744	0.536375	NM_005015	OXA1L	Oxidase (cytochrome c) assembly 1-like			1604.42	860.569	0.0686735	0.898686	4.84055	0.00287918		0.174624	0.94057	0.383233		-0.724062	6	-3.1863	0.0189245			10.6478	9.74915	10.4732
H200014241	0.603622	NM_002708	PPP1CA	Protein phosphatase 1, catalytic subunit, alpha isoform			2151.75	1298.84	0.0686735	0.728284	4.74846	0.00316375		0.184965	1.20599	0.273217		-0.543318	6	-2.56532	0.0426026			11.0713	10.343	10.8863
H200014275	1.42624	AK026908	FLJ12517	Hypothetical protein FLJ12517			645.471	920.594	0.0686735	-0.512213	-4.82871	0.00291407		0.0221496	0.208808	0.841507		0.534362	6	3.67096	0.0104423			9.33421	9.84642	9.31206
H200014555	0.687133	AK055043	DKFZp547D155	Hypothetical protein DKFZp547D155			492.858	338.659	0.0686735	0.541339	4.78162	0.00305777		0.108149	0.955278	0.376325		-0.43319	6	-3.37723	0.0149087			8.94503	8.40369	8.83688
H200014798	0.540725	NM_004548	NDUFB10	NADH dehydrogenase (ubiquinone) 1 beta subcomplex, 10 (22kD, PDSW)			1082.5	585.336	0.0686735	0.887034	4.8446	0.00286733		0.121192	0.6619	0.532618		-0.765842	6	-3.12625	0.0204217			10.0802	9.19312	9.95896
H200017521	0.587205	NM_006428	MAAT1	Melanoma-associated antigen recognised by cytotoxic T lymphocytes			1000.56	587.532	0.0686735	0.768064	4.84999	0.00285169		0.0793466	0.501039	0.634191		-0.688718	6	-3.28313	0.016757			9.96659	9.19852	9.88724
H200003632	2.28674	AK055846	0	Homo sapiens cDNA: FLJ23449 fis, clone HSI05859			863.993	1975.72	0.068939	-1.19329	-4.73219	0.00321724		0.0460354	0.182561	0.861155		1.23933	6	3.82658	0.00869376			9.75488	10.9482	9.70884
H200006729	0.463049	NM_006835	CCNI	Cyclin I			1301.3	602.564	0.0690217	1.11076	4.15685	0.00596534		-0.228318	-0.854441	0.425655		-1.33908	6	-4.40454	0.00454604			10.3457	9.23497	10.5741
H200002311	0.628548	NM_014174	HSPC144	HSPC144 protein			521.616	327.861	0.0690355	0.669904	3.9965	0.00714739		-0.154413	-0.921193	0.392483		-0.824317	6	-4.47618	0.00420952			9.02684	8.35694	9.18126
H200013614	0.669749	NM_020957	PCDHB16	Protocadherin beta 16			562.649	376.833	0.0690648	0.578308	4.83159	0.00290556		0.0217099	0.18138	0.862042		-0.556598	6	-3.44891	0.0136511			9.13609	8.55778	9.11438
H200002103	0.574555	AF038202	0	Homo sapiens clone 23570 mRNA sequence			1378.52	792.035	0.0692396	0.799484	4.83277	0.00290206		0.113181	0.684164	0.519408		-0.686303	6	-3.12673	0.0204094			10.4289	9.62942	10.3157
H200011006	2.30576	M15530	0	Human B-cell growth factor (BCGF1) mRNA, complete cds			269.816	622.13	0.0692396	-1.20524	-4.00147	0.00710711		0.105071	0.348842	0.739123		1.31031	6	4.35031	0.00482097			8.07583	9.28107	7.97076
H200011867	1.34468	NM_000330	RS1	Retinoschisis (X-linked, juvenile) 1			392.452	527.722	0.0692396	-0.427261	-4.83361	0.00289957		-0.0151508	-0.171402	0.869543		0.41211	6	3.39565	0.0145738			8.61637	9.04363	8.63152
H200009387	1.71471	AK022239	0	Homo sapiens cDNA FLJ12177 fis, clone MAMMA1000720			336.713	577.365	0.0692549	-0.777966	-4.49574	0.0041226		-0.0146848	-0.0848612	0.935133		0.763281	6	3.97167	0.00735289			8.39537	9.17334	8.41006
H200019958	1.3401	AL117431	0	Homo sapiens mRNA; cDNA DKFZp434E036 (from clone DKFZp434E036)			471.815	632.28	0.069255	-0.422341	-4.82952	0.00291169		-0.00859909	-0.0983315	0.924872		0.413742	6	3.44058	0.0137912			8.88208	9.30442	8.89068
H200015866	1.39127	NM_013974	DDAH2	Dimethylarginine dimethylaminohydrolase 2			651.228	906.031	0.0693724	-0.476398	-4.16429	0.00591603		0.0412448	0.360529	0.730804		0.517643	6	4.27872	0.00521291			9.34702	9.82342	9.30577
H200020921	3.09952	AK054886	0	Homo sapiens cDNA FLJ30324 fis, clone BRACE2007138, weakly similar to PROBABLE CALCIUM-TRANSPORTING			1626.56	5041.56	0.0693872	-1.63204	-4.81906	0.0029429		-0.652412	-1.92643	0.10235		0.979632	6	2.77589	0.0321711			10.6676	12.2997	11.32
H200001179	0.658495	NM_004517	ILK	Integrin-linked kinase			677.589	446.189	0.0696362	0.602755	4.55773	0.00386016		0.121476	0.918537	0.393764		-0.481279	6	-3.63535	0.0108953			9.40427	8.80151	9.28279
H200001617	1.56718	#N/A	#N/A	#N/A			526.757	825.524	0.0696362	-0.648173	-4.79219	0.00302484		0.00901717	0.0666673	0.949013		0.65719	6	3.61452	0.0111702			9.04099	9.68917	9.03198
H200007087	0.661471	D63477	KIAA0143	KIAA0143 protein			669.46	442.828	0.0696362	0.596251	4.74208	0.0031846		0.0973968	0.774612	0.467986		-0.498854	6	-3.44655	0.0136907			9.38685	8.7906	9.28946
H200007292	2.25409	NM_001447	FAT2	FAT tumor suppressor homolog 2 (Drosophila)			229.967	518.367	0.0696362	-1.17255	-4.7418	0.00318552		-0.137274	-0.555138	0.598871		1.03527	6	3.51747	0.0125571			7.84529	9.01783	7.98256
H200008418	0.552769	AK025715	MRPS16	Mitochondrial ribosomal protein S16			599.353	331.304	0.0696362	0.85525	4.82	0.00294009		0.0850924	0.479561	0.648519		-0.770158	6	-3.20741	0.0184272			9.22726	8.37201	9.14217
H200008753	0.660756	AF176707	FBXO29	F-box only protein 29			534.981	353.492	0.0696362	0.59781	4.51074	0.00405729		-0.0722546	-0.545193	0.605278		-0.670064	6	-4.11104	0.00627903			9.06335	8.46554	9.1356
H200014643	2.23087	BC015882	EZH1	Enhancer of zeste homolog 1 (Drosophila)			412.055	919.239	0.0696362	-1.1576	-4.5512	0.0038869		-0.110704	-0.435239	0.678609		1.0469	6	3.79748	0.00899429			8.68669	9.8443	8.7974
H200014761	0.518381	NM_001530	HIF1A	Hypoxia-inducible factor 1, alpha subunit (basic helix-loop-helix transcription factor)			1069.21	554.259	0.0696362	0.947916	4.65269	0.00349389		-0.188271	-0.924097	0.391086		-1.13619	6	-4.0907	0.00642422			10.0623	9.11442	10.2506
H200014897	1.3829	AK058143	0	Homo sapiens cDNA FLJ25414 fis, clone TST03428			229.125	316.857	0.0696362	-0.467697	-4.80112	0.0029973		-0.0728908	-0.748257	0.482594		0.394806	6	3.30271	0.0163526			7.83999	8.30769	7.91288
H200016327	1.599	NM_022055	KCNK12	Potassium channel, subfamily K, member 12			1443.38	2307.97	0.0696362	-0.677174	-4.78992	0.00303188		0.0455622	0.32228	0.758174		0.722736	6	3.70506	0.0100281			10.4952	11.1724	10.4497
H200003926	0.463712	NM_004365	CETN3	Centrin, EF-hand protein, 3 (CDC31 homolog, yeast)			676.693	313.791	0.0696449	1.1087	4.60714	0.00366444		-0.204305	-0.848979	0.428459		-1.313	6	-4.11133	0.006277			9.40236	8.29366	9.60666
H200000711	1.49295	NM_005058	RBMY1A1	RNA binding motif protein, Y chromosome, family 1, member A1			337.293	503.562	0.0697214	-0.578165	-4.7538	0.00314638		0.0426012	0.350277	0.7381		0.620766	6	3.76278	0.00936789			8.39786	8.97603	8.35526
H200000909	0.628181	NM_005499	UBA2	SUMO-1 activating enzyme subunit 2			712.627	447.659	0.0697214	0.670748	4.81103	0.00296712		0.0468978	0.336381	0.748037		-0.623851	6	-3.24389	0.0176007			9.477	8.80626	9.43011
H200000998	0.793793	NM_017953	FLJ20729	Hypothetical protein FLJ20729			332.905	264.257	0.0697214	0.333165	4.496	0.00412147		-0.0891233	-1.2027	0.274394		-0.422288	6	-4.27789	0.00521767			8.37897	8.0458	8.46809
H200004317	0.685112	NM_016487	HSPC230	HSPC230 gene			416.575	285.401	0.0697214	0.545589	4.55697	0.00386327		0.0848849	0.708991	0.504932		-0.460704	6	-3.68981	0.010211			8.70243	8.15684	8.61755
H200009757	1.42515	AK022136	0	Homo sapiens cDNA FLJ12074 fis, clone HEMBB1002415			304.979	434.641	0.0697214	-0.511114	-4.63883	0.00354482		0.0654587	0.594097	0.574148		0.576573	6	4.00728	0.00706022			8.25257	8.76368	8.18711
H200010781	1.38167	NM_002990	SCYA22	Small inducible cytokine subfamily A (Cys-Cys), member 22			580.755	802.408	0.0697214	-0.466408	-4.69088	0.00335779		0.0836633	0.841439	0.432353		0.550071	6	4.00861	0.00704952			9.18178	9.64819	9.09812
H200011041	2.0217	NM_002162	ICAM3	Intercellular adhesion molecule 3			562.314	1136.83	0.0697214	-1.01557	-4.27099	0.00525733		-0.0522663	-0.219807	0.833309		0.963301	6	4.05119	0.00671711			9.13523	10.1508	9.1875
H200012794	1.34871	AK056644	0	Homo sapiens cDNA FLJ32082 fis, clone OCBBF2000231, weakly similar to PHOSPHOLIPASE A2 INHIBITOR SUB			404.244	545.208	0.0697214	-0.431578	-2.93909	0.0259784		0.271169	1.84669	0.114314		0.702748	6	4.76883	0.00309816			8.65908	9.09066	8.38791
H200014624	1.928	BC011194	0	Homo sapiens, clone IMAGE:4151959, mRNA			437.652	843.79	0.0697214	-0.947101	-4.33021	0.00492757		0.137778	0.629931	0.551958		1.08488	6	4.23109	0.00549349			8.77364	9.72074	8.63586
H200015618	1.31221	NM_002223	ITPR2	Inositol 1,4,5-triphosphate receptor, type 2			4219.96	5537.49	0.0697214	-0.392003	-4.64911	0.00350696		0.0998211	1.18387	0.281237		0.491824	6	4.1438	0.00605288			12.043	12.435	11.9432
H200015798	0.581733	NM_022471	FLJ13057	Hypothetical protein FLJ13057 similar to germ cell-less			808.934	470.584	0.0697214	0.781571	4.74593	0.00317197		-0.0401386	-0.243734	0.815557		-0.821709	6	-3.74029	0.00961917			9.65988	8.87831	9.70002
H200016519	0.33974	NM_001634	AMD1	S-adenosylmethionine decarboxylase 1			1961.54	666.415	0.0697214	1.5575	4.48186	0.0041841		-0.144143	-0.414787	0.69272		-1.70164	6	-4.08823	0.00644206			10.9378	9.38028	11.0819
H200016895	0.636672	NM_016943	TAS2R3	Taste receptor, type 2, member 3			447.739	285.063	0.0697214	0.651378	3.82059	0.00875465		-0.105344	-0.617883	0.559359		-0.756722	6	-4.43848	0.00438301			8.80652	8.15514	8.91186
H200008035	0.632447	NM_006369	MUF1	MUF1 protein			1104.34	698.436	0.0698517	0.660983	4.80221	0.00299396		0.239928	1.74314	0.131936		-0.421055	6	-2.63939	0.0385717			10.109	9.44798	9.86904
H200008440	0.632249	NM_002756	MAP2K3	Mitogen-activated protein kinase kinase 3			478.457	302.504	0.0698747	0.661435	4.17111	0.00587125		-0.0935483	-0.589931	0.576763		-0.754983	6	-4.29517	0.00511978			8.90225	8.24081	8.99579
H200010612	1.98089	NM_004137	KCNMB1	Potassium large conductance calcium-activated channel, subfamily M, beta member 1			2216.21	4390.06	0.0698747	-0.986146	-4.78072	0.00306059		-0.00259295	-0.0125703	0.990378		0.983553	6	3.55729	0.0119662			11.1139	12.1	11.1165
H200000012	3.20393	NM_001816	CEACAM8	Carcinoembryonic antigen-related cell adhesion molecule 8			1973.33	6322.42	0.0700578	-1.67984	-4.54277	0.00392173		0.190794	0.515961	0.624337		1.87064	6	4.04932	0.00673128			10.9464	12.6263	10.7556
H200000946	0.615924	NM_006513	SARS	Seryl-tRNA synthetase			653.59	402.561	0.0700818	0.699177	4.21882	0.00556853		0.00278148	0.0167834	0.987154		-0.696395	6	-4.11986	0.00621722			9.35224	8.65307	9.34946
H200003184	1.68974	AL049390	0	Homo sapiens mRNA; cDNA DKFZp586O1318 (from clone DKFZp586O1318)			238.815	403.536	0.0701653	-0.756805	-4.67492	0.00341391		0.0460284	0.284326	0.785718		0.802834	6	3.84074	0.00855159			7.89975	8.65655	7.85372
H200008025	2.35332	BC006132	0	Homo sapiens, clone IMAGE:3627860, mRNA, partial cds			1416.11	3332.56	0.0701653	-1.2347	-4.70139	0.00332137		0.0957241	0.364491	0.727993		1.33042	6	3.82323	0.00872775			10.4677	11.7024	10.372
H200011000	1.27372	NM_001462	FPRL1	Formyl peptide receptor-like 1			418.199	532.667	0.0701653	-0.349044	-4.68273	0.0033863		0.0725885	0.973838	0.367747		0.421633	6	4.0264	0.00690847			8.70805	9.05709	8.63546
H200019892	0.636086	NM_005726	TSFM	Ts translation elongation factor, mitochondrial			884.837	562.832	0.0701653	0.652706	4.72869	0.00322887		0.113201	0.820112	0.443504		-0.539505	6	-3.38546	0.0147581			9.78927	9.13656	9.67607
H200005159	1.73759	NM_016489	UMPH1	Uridine 5' monophosphate hydrolase 1			708.419	1230.94	0.0701817	-0.797085	-4.78579	0.00304473		-0.186111	-1.11743	0.306546		0.610974	6	3.07883	0.0216956			9.46846	10.2655	9.65457
H200013835	1.395	AL050119	0	Homo sapiens mRNA; cDNA DKFZp586C091 (from clone DKFZp586C091)			245.179	342.025	0.0701817	-0.480268	-4.52135	0.00401179		-0.0817053	-0.769193	0.470964		0.398562	6	3.67625	0.0103768			7.93769	8.41796	8.0194
H200021288	1.54231	AK054994	0	Homo sapiens cDNA FLJ30432 fis, clone BRACE2008999			1844.56	2844.87	0.0701817	-0.625091	-4.77388	0.00308214		0.042074	0.321323	0.758864		0.667165	6	3.64804	0.0107314			10.8491	11.4741	10.807
H200003033	1.9202	NM_003782	B3GALT4	UDP-Gal:betaGlcNAc beta 1,3-galactosyltransferase, polypeptide 4			327.053	628.008	0.0701989	-0.941256	-4.71089	0.00328885		-0.223205	-1.11712	0.306671		0.718052	6	3.30208	0.0163654			8.35338	9.29464	8.57659
H200005612	0.789301	NM_002938	RNF4	Ring finger protein 4			424.715	335.228	0.0701989	0.341353	3.95056	0.00753282		-0.0559451	-0.647466	0.541296		-0.397298	6	-4.38071	0.00466462			8.73035	8.389	8.7863
H200016674	0.771436	NM_018898	PCDHAC1	Protocadherin alpha subfamily C, 1			411.816	317.689	0.0701989	0.374381	3.46309	0.0134166		-0.122848	-1.13637	0.299144		-0.497229	6	-4.59946	0.00369413			8.68585	8.31147	8.8087
H200015770	1.65025	AL109791	0	Homo sapiens mRNA full length insert cDNA clone EUROIMAGE 151432			329.801	544.254	0.0706502	-0.722687	-4.71507	0.00327468		-0.139338	-0.909091	0.398347		0.583349	6	3.34678	0.015481			8.36545	9.08814	8.50479
H200016994	2.33431	AK001065	0	Homo sapiens cDNA FLJ10203 fis, clone HEMBA1004930, moderately similar to 26S PROTEASOME SUBUNIT S5B			599.723	1399.94	0.0707179	-1.223	-4.7813	0.00305876		-0.206251	-0.806335	0.450818		1.01675	6	3.08362	0.0215629			9.22815	10.4512	9.4344
H200018130	0.696537	AF130105	0	Homo sapiens clone FLB4246 PRO1102 mRNA, complete cds			2430.69	1693.07	0.0707179	0.521729	4.36886	0.00472488		-0.211705	-1.77277	0.126637		-0.733434	6	-4.43028	0.00442176			11.2472	10.7254	11.4589
H200020631	1.65857	AK057787	0	Homo sapiens cDNA FLJ25058 fis, clone CBL04608			374.073	620.428	0.0707179	-0.729942	-4.00646	0.0070668		0.0466876	0.256256	0.806313		0.77663	6	4.26272	0.00530537			8.54718	9.27712	8.50049
H200015417	1.17144	AK057134	0	Homo sapiens cDNA FLJ32572 fis, clone SPLEN2000205			560.837	656.986	0.0707907	-0.228283	-4.48149	0.00418573		0.0804506	1.57935	0.165336		0.308734	6	4.32417	0.0049601			9.13144	9.35972	9.05099
H200016761	0.728094	AK026404	0	Homo sapiens cDNA: FLJ22751 fis, clone KAIA0483, highly similar to AF016692 Homo sapiens small intes			718.195	522.913	0.0707907	0.457803	4.77753	0.00307061		0.0260617	0.271974	0.794758		-0.431742	6	-3.32494	0.0159064			9.48823	9.03043	9.46217
H200009432	1.37632	NM_025152	FLJ12660	Hypothetical protein FLJ12660			1485.69	2044.78	0.0709816	-0.460815	-4.23009	0.0054996		0.228457	2.09714	0.0807964		0.689272	6	4.53775	0.00394265			10.5369	10.9977	10.3085
H200005273	2.00997	AB058693	FLJ23119	Hypothetical protein FLJ23119			288.555	579.988	0.0710096	-1.00717	-4.06754	0.00659409		0.0826337	0.333722	0.749944		1.08981	6	4.24547	0.00540706			8.1727	9.17988	8.09007
H200020787	1.5088	AK056289	0	Homo sapiens cDNA FLJ31727 fis, clone NT2RI2006762, weakly similar to Human B219/OB receptor isoform			1685.43	2542.98	0.0710096	-0.593402	-4.6387	0.00354529		-0.203117	-1.58779	0.163432		0.390286	6	2.27471	0.063257			10.7189	11.3123	10.922
H200016151	2.06659	AJ249209	GRIK5	Glutamate receptor, ionotropic, kainate 5			262.628	542.746	0.071042	-1.04725	-4.77226	0.00308727		-0.271737	-1.23828	0.261861		0.775518	6	2.92494	0.0264607			8.03688	9.08413	8.30862
H200005304	0.597166	NM_006101	HEC	Highly expressed in cancer, rich in leucine heptad repeats			529.186	316.012	0.0711009	0.743797	4.4347	0.00440084		0.116817	0.696494	0.512185		-0.626979	6	-3.7382	0.0096429			9.04763	8.30384	8.93081
H200014329	1.60764	NM_007098	CLTCL1	Clathrin, heavy polypeptide-like 1			423.396	680.668	0.0711009	-0.684944	-4.62572	0.00359375		0.014984	0.101194	0.922694		0.699929	6	3.79496	0.00902086			8.72586	9.41081	8.71088
H200019606	0.518781	NM_021253	RNF23	Ring finger protein 23			776.629	402.901	0.0711009	0.946802	4.72499	0.00324127		0.0914819	0.456538	0.664064		-0.85532	6	-3.44257	0.0137576			9.60108	8.65428	9.5096
H200007982	0.592053	NM_024076	MGC2628	Hypothetical protein MGC2628			3364.49	1991.95	0.0711468	0.756201	4.64663	0.00351605		0.289486	1.7788	0.125585		-0.466715	6	-2.20702	0.0694273			11.7162	10.96	11.4267
H200010356	0.732603	NM_032549	IMMP2L	Inner mitochondrial membrane peptidase 2 like			487.004	356.78	0.0711468	0.448897	4.19156	0.00573929		-0.0780338	-0.728638	0.493669		-0.526931	6	-4.27188	0.00525222			8.92779	8.47889	9.00582
H200011478	1.4638	AK001546	0	Homo sapiens cDNA FLJ10684 fis, clone NT2RP3000220			457.416	669.564	0.0713633	-0.549716	-4.65978	0.00346816		-0.209237	-1.77364	0.126485		0.340479	6	2.24141	0.0662188			8.83736	9.38708	9.0466
H200008475	1.33927	NM_012407	PRKCABP	Protein kinase C, alpha binding protein			1272.16	1703.77	0.0714002	-0.421444	-4.69971	0.00332715		-0.0917089	-1.02269	0.345907		0.329735	6	2.67343	0.0368575			10.3131	10.7345	10.4048
H200009759	1.3193	AK022139	0	Homo sapiens cDNA FLJ12077 fis, clone HEMBB1002453			282.864	373.183	0.0714002	-0.399773	-3.3717	0.0150108		0.274359	2.31396	0.0599428		0.674132	6	4.71621	0.00327081			8.14397	8.54374	7.86961
H200020339	1.86681	AF411609	0	Homo sapiens CECR2B mRNA, partial cds			244.516	456.464	0.0714313	-0.900572	-4.72053	0.00325621		-0.119254	-0.625094	0.554922		0.781318	6	3.36514	0.015133			7.93379	8.83436	8.05304
H200015103	0.613557	AK056227	0	Homo sapiens cDNA FLJ31665 fis, clone NT2RI2004606			3887.23	2385.04	0.07151	0.70473	4.75462	0.00314372		0.0545127	0.367782	0.725661		-0.650218	6	-3.1535	0.019727			11.9245	11.2198	11.87
H200008464	0.506067	NM_021238	TERA	TERA protein			2124.72	1075.25	0.071527	0.9826	4.20705	0.00564157		-0.0362062	-0.155018	0.88189		-1.01881	6	-4.1153	0.00624908			11.0531	10.0705	11.0893
H200002153	1.08825	AF035318	0	Homo sapiens clone 23705 mRNA sequence			889.873	968.404	0.071539	-0.122009	-4.15958	0.00594721		0.0671618	2.2897	0.0619699		0.189171	6	4.57121	0.00380561			9.79746	9.91946	9.73029
H200003104	2.78869	NM_032752	MGC15548	Hypothetical protein MGC15548			391.912	1092.92	0.0715569	-1.47959	-3.73715	0.00965486		0.326287	0.824139	0.441383		1.80587	6	4.4438	0.00435802			8.61439	10.094	8.2881
H200006984	0.678851	AF208850	PTP4A2	Protein tyrosine phosphatase type IVA, member 2			456.16	309.665	0.0716071	0.558833	4.41392	0.00450029		-0.0931066	-0.735399	0.489833		-0.651939	6	-4.13292	0.00612693			8.8334	8.27456	8.9265
H200016721	0.628842	NM_016261	LOC51174	Delta-tubulin			429.839	270.301	0.0716071	0.66923	4.47548	0.0042127		-0.153186	-1.02443	0.345148		-0.822415	6	-4.16227	0.00592938			8.74765	8.07842	8.90084
H200004331	1.39723	AK024289	0	Homo sapiens cDNA FLJ14227 fis, clone NT2RP3004095			240.399	335.891	0.0717596	-0.482566	-4.68455	0.00337991		0.0371061	0.360211	0.73103		0.519672	6	3.74506	0.00956531			7.90929	8.39185	7.87218
H200017590	0.754137	AK027699	FLJ14251	Hypothetical protein FLJ14251			601.084	453.3	0.0718107	0.407101	4.49491	0.00412624		-0.0962449	-1.06266	0.328822		-0.503346	6	-4.15126	0.00600261			9.23142	8.82432	9.32767
H200006927	0.555975	NM_000194	HPRT1	Hypoxanthine phosphoribosyltransferase 1 (Lesch-Nyhan syndrome)			1492.9	830.017	0.071832	0.846907	4.72124	0.00325382		0.0970388	0.540961	0.608017		-0.749868	6	-3.35093	0.0154016			10.5439	9.697	10.4469
H200005741	1.57393	AF230496	DUOX2	Dual oxidase 2			1652.53	2600.97	0.0718837	-0.654372	-4.28306	0.00518816		0.299429	1.95985	0.0977149		0.953801	6	4.46058	0.00428037			10.6905	11.3448	10.391
H200011697	0.271783	NM_020187	DC12	DC12 protein			6941.63	1886.61	0.0718837	1.87947	4.02543	0.00691605		-0.367349	-0.786783	0.461346		-2.24682	6	-4.32992	0.00492909			12.7611	10.8816	13.1284
H200014397	1.45825	AK021546	0	Homo sapiens cDNA FLJ11484 fis, clone HEMBA1001835			564.219	822.771	0.0719406	-0.544235	-4.51434	0.00404182		0.0671239	0.556781	0.597816		0.611359	6	3.9959	0.00715233			9.14011	9.68435	9.07299
H200018999	1.51149	NM_020465	NDRG4	NDRG family member 4			1456.43	2201.38	0.0719406	-0.59597	-4.69325	0.00334951		-0.114519	-0.901837	0.401893		0.481451	6	2.73972	0.0337484			10.5082	11.1042	10.6227
H200014038	0.63421	NM_003664	AP3B1	Adaptor-related protein complex 3, beta 1 subunit			1331.56	844.488	0.0719844	0.656967	4.73817	0.00319745		0.208635	1.50472	0.1831		-0.448332	6	-2.67885	0.0365922			10.3789	9.72193	10.1703
H200016873	0.545853	AL096678	0	Human DNA sequence from clone RP1-122O8 on chromosome 6q14.2-16.1. Contains the 3' part of a novel g			1091.12	595.591	0.0719844	0.873416	4.53878	0.00393832		0.207087	1.07614	0.323219		-0.666329	6	-3.46264	0.0134239			10.0916	9.21818	9.88451
H200016964	1.92037	NM_018044	NOL1R	NOL1R protein			243.266	467.161	0.0719844	-0.941386	-4.71107	0.00328824		-0.246474	-1.23346	0.263531		0.694912	6	3.09894	0.0211452			7.92639	8.86778	8.17286
H200007991	1.52958	NM_005536	IMPA1	Inositol(myo)-1(or 4)-monophosphatase 1			1253.61	1917.5	0.0720174	-0.613134	-4.72677	0.00323529		-0.184381	-1.42143	0.205022		0.428753	6	2.65042	0.038007			10.2919	10.905	10.4763
H200002003	0.601135	NM_004872	C1orf8	Chromosome 1 open reading frame 8			914.979	550.026	0.0721321	0.734238	3.59012	0.0115022		-0.180287	-0.881531	0.411948		-0.914526	6	-4.47165	0.00422994			9.8376	9.10336	10.0179
H200006567	0.268006	NM_006756	TCEA1	Transcription elongation factor A (SII), 1			2892.86	775.304	0.0721321	1.89966	4.25897	0.00532728		-0.368058	-0.825171	0.44084		-2.26772	6	-4.22148	0.00555214			11.4983	9.59862	11.8663
H200007796	0.704632	J00146	0	Human dihydrofolate reductase pseudogene (psi-hd1)			330.795	233.089	0.0721321	0.505059	4.68009	0.00339561		0.0309678	0.28696	0.783795		-0.474091	6	-3.5071	0.0127161			8.36979	7.86473	8.33883
H200009800	1.58118	AK023773	0	Homo sapiens cDNA FLJ13711 fis, clone PLACE2000379			1801.39	2848.32	0.0721321	-0.661002	-4.62431	0.00359908		0.122416	0.856412	0.424647		0.783418	6	3.95215	0.00751909			10.8149	11.4759	10.6925
H200013646	1.43114	AK058150	0	Homo sapiens cDNA FLJ25421 fis, clone TST03713			1330.98	1904.82	0.0721321	-0.517166	-4.72864	0.00322907		-0.0526668	-0.481552	0.647184		0.464499	6	3.05572	0.0223472			10.3783	10.8954	10.4309
H200009343	1.43867	AK023584	0	Homo sapiens cDNA FLJ13522 fis, clone PLACE1005884			421.085	605.804	0.0722669	-0.524738	-4.38215	0.00465737		0.155222	1.29628	0.242503		0.67996	6	4.25631	0.00534291			8.71797	9.24271	8.56275
H200013914	1.79708	AF155117	0	Homo sapiens NY-REN-62 antigen mRNA, partial cds			472.506	849.133	0.0722669	-0.845657	-4.64895	0.00350755		0.0638997	0.351285	0.737381		0.909557	6	3.75774	0.00942358			8.88419	9.72985	8.82029
H200018905	0.624617	NM_032124	DKFZP564D1378	Hypothetical protein DKFZp564D1378			1565.26	977.687	0.0722669	0.678957	4.73148	0.00321959		0.00614579	0.0428285	0.967228		-0.672811	6	-3.39397	0.0146041			10.6122	9.93323	10.606
H200016486	0.68763	AB011168	KIAA0596	KIAA0596 protein			542.845	373.276	0.0722796	0.540297	4.58791	0.00373927		0.252955	2.14796	0.0753184		-0.287341	6	-1.95517	0.0983509			9.0844	8.5441	8.83144
H200008383	0.780303	AK022894	0	Homo sapiens cDNA FLJ12832 fis, clone NT2RP2003137			468.231	365.362	0.0722806	0.357894	4.63062	0.00357537		0.0942594	1.21958	0.268387		-0.263635	6	-2.47985	0.0478152			8.87108	8.51318	8.77682
H200015892	1.10755	NM_014012	REM	RAS (RAD and GEM)-like GTP-binding			228.559	253.14	0.0722806	-0.147368	-4.00884	0.00704768		-0.096506	-2.62524	0.0393093		0.0508623	6	0.992364	0.359339			7.83642	7.98379	7.93293
H200018881	3.23725	NM_020213	LOC56965	Hypothetical protein from EUROIMAGE 1977056			393.504	1273.87	0.0723441	-1.69477	-4.38083	0.00466402		-0.249987	-0.646194	0.542065		1.44478	6	3.73463	0.00968357			8.62023	10.315	8.87022
H200002720	0.56402	NM_014175	MRPL15	Mitochondrial ribosomal protein L15			951.267	536.533	0.072361	0.826182	4.59726	0.00370267		-0.00702976	-0.0391168	0.970066		-0.833212	6	-3.72714	0.00976955			9.89371	9.06752	9.90074
H200019184	0.555256	BC001121	DGUOK	Deoxyguanosine kinase			2142.12	1189.43	0.0723897	0.848774	4.62866	0.00358273		-0.03194	-0.17418	0.867452		-0.880714	6	-3.7224	0.00982442			11.0648	10.2161	11.0968
H200002977	0.466422	NM_020675	AD024	AD024 protein			1185.02	552.721	0.0725124	1.10029	4.60187	0.00368478		0.0832749	0.348289	0.739518		-1.01702	6	-3.58965	0.0115088			10.2107	9.11041	10.1274
H200014067	0.57229	NM_006899	IDH3B	Isocitrate dehydrogenase 3 (NAD+) beta			1220.35	698.392	0.0725124	0.805181	4.72096	0.00325479		0.0841634	0.493469	0.639222		-0.721018	6	-3.08565	0.0215071			10.2531	9.44789	10.1689
H200001017	0.305583	NM_014367	E2IG5	Hypothetical protein, estradiol-induced			4735.06	1446.95	0.0726011	1.71036	4.6259	0.0035931		-0.0518312	-0.140184	0.893102		-1.76219	6	-3.70027	0.0100851			12.2092	10.4988	12.261
H200006561	0.726204	D86971	KIAA0217	KIAA0217 protein			539.542	391.817	0.0726011	0.461554	4.70488	0.0033094		0.0779709	0.794801	0.457008		-0.383583	6	-2.89438	0.0275355			9.07559	8.61404	8.99762
H200007193	0.405417	BC017197	MCL1	Myeloid cell leukemia sequence 1 (BCL2-related)			2095.88	849.704	0.0726011	1.30252	4.6669	0.00344253		0.479282	1.71725	0.136742		-0.82324	6	-2.94965	0.0256247			11.0333	9.73082	10.5541
H200008097	2.32637	NM_000088	COL1A1	Collagen, type I, alpha 1			4885.06	11364.5	0.0726011	-1.21808	-4.13488	0.00611353		0.559231	1.89835	0.106413		1.77731	6	4.47106	0.00423264			12.2542	13.4722	11.6949
H200009980	1.38259	AK024109	0	Homo sapiens cDNA FLJ14047 fis, clone HEMBA1006617			413.847	572.182	0.0726011	-0.467375	-4.71793	0.003265		-0.0605499	-0.611223	0.563477		0.406825	6	3.03868	0.0228417			8.69295	9.16033	8.7535
H200016442	1.59435	AK025534	0	Homo sapiens cDNA: FLJ21881 fis, clone HEP02746			837.246	1334.87	0.0726073	-0.672972	-4.54348	0.00391879		0.000547682	0.0036976	0.99717		0.673519	6	3.76342	0.0093608			9.70951	10.3825	9.70896
H200001223	1.40961	AF038190	DKFZP761N09121	Hypothetical protein DKFZp761N09121			785.223	1106.86	0.072676	-0.4953	-4.44359	0.00435902		0.101675	0.912176	0.396846		0.596974	6	4.10239	0.00634029			9.61696	10.1123	9.51528
H200008894	1.55988	AK022434	0	Homo sapiens cDNA FLJ12372 fis, clone MAMMA1002446			380.683	593.822	0.0728083	-0.641439	-4.69379	0.00334765		-0.0515966	-0.377563	0.718751		0.589843	6	3.36211	0.01519			8.57245	9.21389	8.62404
H200020519	0.334104	NM_002013	FKBP3	FK506 binding protein 3 (25kD)			3131.94	1046.39	0.0728339	1.58163	4.69783	0.00333365		0.101023	0.300063	0.774253		-1.48061	6	-3.36922	0.015057			11.6128	10.0312	11.5118
H200008399	0.740407	NM_001326	CSTF3	Cleavage stimulation factor, 3' pre-RNA, subunit 3, 77kD			746.878	552.993	0.0728471	0.43361	4.70213	0.00331882		0.0561605	0.609012	0.564847		-0.37745	6	-2.98323	0.0245339			9.54473	9.11112	9.48857
H200008485	1.5792	AJ001017	BTAF1	BTAF1 RNA polymerase II, B-TFIID transcription factor-associated, 170 kD (Mot1 homolog, S. cerevisia			909.625	1436.48	0.0728471	-0.659195	-4.70902	0.00329522		-0.354248	-2.5306	0.0446433		0.304947	6	2.17842	0.0722188			9.82913	10.4883	10.1834
H200014313	1.52921	BC015794	FLJ10097	Hypothetical protein FLJ10097			479.376	733.069	0.0728921	-0.61279	-4.65437	0.00348777		0.0166808	0.126697	0.903319		0.629471	6	3.62204	0.0110701			8.90501	9.5178	8.88833
H200015882	0.661868	NM_014009	IPEX	Immune dysregulation, polyendocrinopathy, enteropathy, X-linked			820.146	542.828	0.0728921	0.595384	4.69923	0.00332882		0.00548644	0.0433032	0.966865		-0.589898	6	-3.435	0.0138858			9.67974	9.08435	9.67425
H200001782	2.60196	AL442093	0	Homo sapiens mRNA; cDNA DKFZp547C244 (from clone DKFZp547C244)			698.971	1818.69	0.0729174	-1.3796	-4.51534	0.00403751		-0.186756	-0.61124	0.563466		1.19284	6	3.58416	0.011585			9.44909	10.8287	9.63584
H200004160	1.38833	BC017907	0	Homo sapiens, dermis expressed 1, clone MGC:23821 IMAGE:4275773, mRNA, complete cds			757.465	1051.61	0.0729174	-0.473353	-4.4841	0.0041741		0.116278	1.10151	0.312891		0.58963	6	4.10339	0.00633321			9.56504	10.0384	9.44876
H200011598	0.549778	NM_006429	CCT7	Chaperonin containing TCP1, subunit 7 (eta)			633.773	348.434	0.0729174	0.863078	3.733	0.00970225		-0.160292	-0.693298	0.514051		-1.02337	6	-4.3654	0.0047426			9.30782	8.44474	9.46811
H200014248	0.631575	AK057730	0	Homo sapiens cDNA FLJ25001 fis, clone CBL00443			911.501	575.681	0.0729174	0.662975	4.7094	0.00329394		0.0485678	0.344998	0.741868		-0.614407	6	-3.21531	0.0182447			9.8321	9.16912	9.78353
H200019839	0.699829	NM_052971	LEAP-2	Liver-expressed antimicrobial peptide 2			931.983	652.228	0.0729174	0.514926	4.17754	0.00582944		-0.112119	-0.909608	0.398095		-0.627045	6	-4.24271	0.00542351			9.86416	9.34923	9.97628
H200004140	0.695088	NM_012437	SNAPAP	SNARE associated protein snapin			693.289	481.897	0.0730942	0.524732	4.60695	0.00366517		-0.0742346	-0.651752	0.53871		-0.598967	6	-3.84524	0.0085069			9.43731	8.91258	9.51155
H200012371	1.82034	NM_021098	CACNA1H	Calcium channel, voltage-dependent, alpha 1H subunit			902.701	1643.22	0.0730942	-0.864205	-4.60969	0.00365463		0.105772	0.56419	0.593072		0.969977	6	3.81609	0.00880082			9.8181	10.6823	9.71233
H200000709	0.671742	NM_002447	MST1R	Macrophage stimulating 1 receptor (c-met-related tyrosine kinase)			393.63	264.418	0.0731193	0.574021	4.67743	0.00340502		0.181807	1.48146	0.188991		-0.392214	6	-2.94568	0.0257569			8.6207	8.04667	8.43889
H200002071	0.612085	NM_004666	VNN1	Vanin 1			525.818	321.845	0.0731193	0.708197	4.31235	0.00502451		0.0880145	0.535938	0.611277		-0.620182	6	-3.77641	0.00921909			9.03842	8.33022	8.95041
H200003720	1.63584	AB033104	STK36	Serine/threonine kinase 36 (fused homolog, Drosophila)			1232.64	2016.39	0.0731193	-0.710029	-4.65394	0.00348934		-0.157396	-1.03166	0.34201		0.552634	6	2.66777	0.0371367			10.2675	10.9776	10.4249
H200005315	1.82742	NM_022336	EDAR	Ectodysplasin 1, anhidrotic receptor			1889.62	3453.12	0.0731193	-0.869807	-4.69504	0.0033433		-0.0486973	-0.262858	0.801453		0.821109	6	3.29423	0.0165264			10.8839	11.7537	10.9326
H200008495	2.20574	NM_003153	STAT6	Signal transducer and activator of transcription 6, interleukin-4 induced			245.649	541.839	0.0731193	-1.14126	-4.33855	0.00488298		-0.157221	-0.597682	0.571904		0.984043	6	3.74087	0.00961258			7.94046	9.08172	8.09768
H200012600	1.42516	AL137416	0	Homo sapiens mRNA; cDNA DKFZp434O192 (from clone DKFZp434O192); partial cds			293.399	418.14	0.0731193	-0.511121	-4.63482	0.00355971		-0.126374	-1.14595	0.295454		0.384747	6	2.57416	0.0420985			8.19672	8.70784	8.3231
H200013605	1.42415	NM_023036	DNAI2	Dynein intermediate chain 2			673.381	958.994	0.0731193	-0.5101	-4.62279	0.00360479		-0.108833	-0.986303	0.362072		0.401266	6	2.61288	0.0399657			9.39528	9.90538	9.50411
H200020515	1.56896	AK056417	0	Homo sapiens cDNA FLJ12825 fis, clone NT2RP2002800			326.365	512.053	0.0731193	-0.649806	-4.6726	0.00342215		-0.225773	-1.62348	0.155613		0.424033	6	2.47775	0.0479511			8.35034	9.00015	8.57612
H200020763	1.48494	AK056708	0	Homo sapiens cDNA FLJ32146 fis, clone PLACE5000115			3961.15	5882.06	0.0731193	-0.570404	-4.63524	0.00355812		0.0670073	0.544518	0.605715		0.637411	6	3.75406	0.00946446			11.9517	12.5221	11.8847
H200008599	0.811007	NM_002283	KRTHB5	Keratin, hair, basic, 5			328.642	266.531	0.0731579	0.302213	2.09788	0.0807144		-0.431416	-2.99476	0.0241711		-0.73363	6	-4.66672	0.00344316			8.36037	8.05816	8.79179
H200005246	0.692696	AK024356	0	Homo sapiens cDNA FLJ14294 fis, clone PLACE1008181			495.221	343.038	0.0731849	0.529705	4.68794	0.00336804		0.0839929	0.743345	0.485351		-0.445712	6	-2.93857	0.0259959			8.95193	8.42222	8.86793
H200010897	1.37535	AK054918	0	Homo sapiens cDNA FLJ30356 fis, clone BRACE2007708			463.981	638.138	0.0731921	-0.459804	-4.57551	0.0037884		-0.135281	-1.34618	0.226874		0.324523	6	2.36036	0.0562566			8.85792	9.31772	8.9932
H200006529	0.547741	NM_004939	DDX1	DEAD/H (Asp-Glu-Ala-Asp/His) box polypeptide 1			1623.67	889.349	0.0732597	0.868434	4.67775	0.00340387		0.225833	1.21643	0.269498		-0.642601	6	-2.70455	0.0353612			10.665	9.79661	10.4392
H200008876	1.59661	AF041080	MN7	D15F37 (pseudogene)			837.036	1336.42	0.0732597	-0.675008	-4.61575	0.0036315		-0.229872	-1.57188	0.167037		0.445136	6	3.04387	0.0226899			9.70915	10.3842	9.93902
H200019708	0.510298	NM_006148	LASP1	LIM and SH3 protein 1			2214.06	1129.83	0.0732597	0.970587	4.06242	0.00663231		-0.000911834	-0.00381651	0.997079		-0.971499	6	-4.06624	0.00660378			11.1125	10.1419	11.1134
H200004324	0.724737	NM_016410	HSPC177	Hypothetical protein HSPC177			422.487	306.192	0.0732865	0.46447	3.93411	0.00767641		-0.24764	-2.09754	0.0807521		-0.712111	6	-4.52674	0.00398893			8.72276	8.25829	8.9704
H200009347	1.57792	AK025797	0	Homo sapiens cDNA: FLJ22144 fis, clone HEP21732			529.96	836.235	0.0732865	-0.658025	-4.6543	0.003488		-0.00568835	-0.0402345	0.969212		0.652337	6	3.5074	0.0127115			9.04974	9.70776	9.05543
H200003166	0.751467	AL117513	DKFZP434K2235	DKFZP434K2235 protein			386.108	290.148	0.0733022	0.412218	3.56577	0.0118445		-0.190185	-1.64514	0.151043		-0.602404	6	-4.5415	0.00392702			8.59286	8.18064	8.78305
H200016014	1.96461	Z85995	0	Human DNA sequence from PAC 384D21 on chromosome X contains ribosomal protein S26 pseudogene, STS			348.632	684.924	0.0734108	-0.974239	-4.54375	0.00391768		0.022997	0.107256	0.918083		0.997236	6	3.73379	0.00969327			8.44556	9.4198	8.42256
H200004167	0.589763	NM_006111	ACAA2	Acetyl-Coenzyme A acyltransferase 2 (mitochondrial 3-oxoacyl-Coenzyme A thiolase)			988.725	583.114	0.0734641	0.761792	4.68013	0.00339548		0.148356	0.911435	0.397206		-0.613437	6	-2.88299	0.0279484			9.94943	9.18763	9.80107
H200013829	0.666647	NM_005792	MPHOSPH6	M-phase phosphoprotein 6			646.046	430.685	0.0734641	0.585004	4.65819	0.00347389		-0.0337198	-0.268499	0.797308		-0.618724	6	-3.5724	0.0117501			9.33549	8.75049	9.36921
H200014673	0.611389	NM_004285	H6PD	Hexose-6-phosphate dehydrogenase (glucose 1-dehydrogenase)			518.946	317.278	0.0734641	0.709838	4.51781	0.00402692		0.235188	1.49687	0.185069		-0.474651	6	-2.20105	0.0700006			9.01944	8.3096	8.78425
H200016236	0.712328	Z73903	TRPC1	Transient receptor potential cation channel, subfamily C, member 1			4203.45	2994.23	0.0734641	0.489386	4.68389	0.00338223		0.0343749	0.329	0.753336		-0.455011	6	-3.19664	0.018679			12.0374	11.548	12.003
H200018771	0.449817	AL139112	0	Human DNA sequence from clone GS1-103B18 on chromosome Xq27.1-27.3 Contains ESTs, STSs and GSSs. Con			1076.07	484.037	0.0734641	1.15259	4.37187	0.00470947		-0.0980804	-0.372028	0.722658		-1.25067	6	-3.96341	0.00742276			10.0716	8.91897	10.1696
H200019610	0.281594	NM_003094	SNRPE	Small nuclear ribonucleoprotein polypeptide E			5126.88	1443.7	0.0734641	1.82831	4.60635	0.0036675		-0.0953837	-0.240315	0.818086		-1.9237	6	-3.67755	0.0103608			12.3239	10.4956	12.4192
H200004269	1.27053	AK024852	0	Homo sapiens cDNA: FLJ21199 fis, clone COL00235			471.74	599.361	0.0735449	-0.345432	-4.41312	0.00450418		0.111024	1.4184	0.205863		0.456456	6	4.19303	0.00572993			8.88185	9.22728	8.77082
H200005946	1.4553	NM_006890	CEACAM7	Carcinoembryonic antigen-related cell adhesion molecule 7			364.035	529.78	0.0735597	-0.541314	-4.6514	0.0034986		0.0390382	0.335447	0.748706		0.580352	6	3.59975	0.0113699			8.50793	9.04925	8.4689
H200012778	0.473432	AK057897	0	Homo sapiens cDNA FLJ25168 fis, clone CBR08585			897.698	424.999	0.0735597	1.07877	4.67842	0.00340152		0.266426	1.15544	0.291842		-0.812346	6	-2.93059	0.026267			9.81009	8.73131	9.54366
H200001565	0.854011	NM_007177	TU3A	TU3A protein			460.307	393.108	0.0735785	0.227673	4.22711	0.00551771		0.126375	2.34635	0.057344		-0.101298	6	-1.3877	0.214568			8.84645	8.61878	8.72008
H200016593	1.73405	NM_032220	FLJ22283	Hypothetical protein FLJ22283			2046.34	3548.46	0.0735945	-0.794146	-4.6477	0.00351211		-0.00838419	-0.0490681	0.962458		0.785762	6	3.47825	0.0131705			10.9988	11.793	11.0072
H200016286	2.37397	NM_006093	PRG3	Proteoglycan 3			612.97	1455.17	0.0736024	-1.2473	-3.9161	0.00783713		0.0823559	0.258569	0.804609		1.32966	6	4.17467	0.00584808			9.25967	10.507	9.17732
H200001973	0.4682	NM_014041	SPC12	Signal peptidase 12kDa			3140.2	1470.24	0.0736064	1.0948	4.42629	0.00444078		-0.0896479	-0.362446	0.729443		-1.18445	6	-3.90605	0.0079284			11.6166	10.5218	11.7063
H200002489	0.591178	NM_032280	DKFZp761J139	Hypothetical protein DKFZp761J139			2208.36	1305.53	0.0736064	0.758336	4.35369	0.0048033		-0.21744	-1.24835	0.258407		-0.975777	6	-4.18066	0.00580925			11.1088	10.3504	11.3262
H200006302	0.662855	NM_052886	MAL2	Mal, T-cell differentiation protein 2			734.547	486.898	0.0736064	0.593234	4.67508	0.00341333		0.164311	1.29488	0.242954		-0.428923	6	-2.81292	0.0306383			9.52071	8.92748	9.3564
H200013176	1.9214	AK056006	0	Homo sapiens cDNA FLJ31444 fis, clone NT2NE2000809, moderately similar to ZINC FINGER PROTEIN 85			381.483	732.98	0.0736064	-0.942154	-4.64195	0.00353329		-0.0802307	-0.395292	0.706298		0.861924	6	3.36347	0.0151645			8.57548	9.51763	8.65571
H200015646	0.616593	NM_016121	LOC51133	NY-REN-45 antigen			679.62	419.049	0.0736064	0.69761	4.65164	0.0034977		0.195084	1.30082	0.241043		-0.502526	6	-3.00162	0.0239581			9.40858	8.71097	9.2135
H200017761	1.67566	AK021668	0	Homo sapiens cDNA FLJ11606 fis, clone HEMBA1003942			514.036	861.351	0.0736064	-0.744733	-4.22599	0.00552457		0.0936475	0.531403	0.614228		0.83838	6	4.0856	0.00646117			9.00572	9.75046	8.91208
H200007013	0.754733	NM_004104	FASN	Fatty acid synthase			349.11	263.485	0.0736253	0.405963	2.05461	0.0856931		-0.51535	-2.60823	0.0402158		-0.921312	6	-4.66284	0.0034571			8.44754	8.04157	8.96289
H200018561	0.558316	AK025148	0	Homo sapiens cDNA: FLJ21495 fis, clone COL05614			1095.13	611.429	0.0736647	0.840846	3.58673	0.0115492		-0.426707	-1.82017	0.118592		-1.26755	6	-4.5415	0.003927			10.0969	9.25604	10.5236
H200017857	2.09438	AL359651	0	Homo sapiens mRNA full length insert cDNA clone EUROIMAGE 2190570			270.181	565.86	0.0738443	-1.06652	-3.75001	0.00950961		0.153662	0.540292	0.608451		1.22018	6	4.2859	0.00517207			8.07778	9.1443	7.92412
H200000420	0.483115	BC002971	CCT5	Chaperonin containing TCP1, subunit 5 (epsilon)			1212.89	585.967	0.0739841	1.04956	4.52946	0.00397745		0.0931356	0.401934	0.701659		-0.956424	6	-3.54921	0.0120835			10.2442	9.19468	10.1511
H200008951	1.48986	AK021741	0	Homo sapiens cDNA FLJ11679 fis, clone HEMBA1004807			404.698	602.943	0.0740459	-0.575177	-3.97834	0.00729711		0.16908	1.16948	0.286561		0.744258	6	4.32615	0.00494939			8.6607	9.23588	8.49162
H200001023	0.75783	NM_030798	DKFZP434D0421	Hypothetical protein DKFZp434D0421			474.201	359.364	0.0740877	0.400053	4.53918	0.00393667		0.0353306	0.400876	0.702397		-0.364723	6	-3.53059	0.0123589			8.88936	8.4893	8.85403
H200016049	1.34221	NM_020637	FGF22	Fibroblast growth factor 22			260.246	349.305	0.0743325	-0.424608	-4.49395	0.00413048		-0.220612	-2.33491	0.058248		0.203995	6	1.76716	0.127625			8.02373	8.44834	8.24435
H200017568	0.581674	AB023224	KIAA1007	KIAA1007 protein			1373.99	799.215	0.074348	0.781717	4.61216	0.00364519		0.294433	1.73717	0.133031		-0.487284	6	-2.32698	0.0588837			10.4242	9.64244	10.1297
H200019550	0.571264	NM_032793	FLJ14490	Hypothetical protein FLJ14490			1291.72	737.913	0.074348	0.807769	4.65904	0.00347081		0.114807	0.662182	0.532449		-0.692963	6	-3.03495	0.0229513			10.3351	9.52731	10.2203
H200018231	0.755505	NM_022474	FLJ12615	Hypothetical protein FLJ12615 similar to membrane protein, palmitoylated 3 (MAGUK p55 subfamily memb			990.903	748.632	0.0744298	0.404487	4.49627	0.00412025		0.120142	1.33549	0.230144		-0.284346	6	-2.26568	0.0640469			9.9526	9.54811	9.83246
H200001723	2.79362	AK057285	MGC13005	Hypothetical protein MGC13005			1093.48	3054.77	0.074605	-1.48213	-4.4258	0.0044431		-0.047447	-0.141682	0.891969		1.43469	6	3.72456	0.00979938			10.0947	11.5768	10.1422
H200007918	0.719304	NM_014637	KIAA0009	KIAA0009 gene product			491.614	353.62	0.074624	0.475326	4.32771	0.00494097		-0.0842108	-0.766716	0.47233		-0.559537	6	-4.05071	0.0067207			8.94138	8.46606	9.02559
H200019701	3.68131	NM_032158	NOL1R2	NOL1R2 protein			1862.63	6856.9	0.074624	-1.88022	-4.65201	0.00349635		-0.505621	-1.251	0.257504		1.3746	6	2.86362	0.0286653			10.8631	12.7433	11.3687
H200008080	1.27738	NM_016607	ALEX3	ALEX3 protein			577.253	737.372	0.0746379	-0.35319	-4.38892	0.0046234		-0.167818	-2.08539	0.0821201		0.185372	6	1.74261	0.132034			9.17306	9.52625	9.34088
H200019326	0.710449	NM_032320	MGC13007	Hypothetical protein MGC13007			1262.58	897.001	0.074646	0.493197	4.36553	0.00474193		0.205943	1.8229	0.118144		-0.287254	6	-1.8447	0.114629			10.3022	9.80897	10.0962
H200014174	1.2912	NM_001621	AHR	Aryl hydrocarbon receptor			529.1	683.173	0.0747073	-0.368711	-4.59983	0.00369268		-0.0614788	-0.766974	0.472187		0.307233	6	2.73536	0.0339439			9.0474	9.41611	9.10888
H200014674	3.89966	AB007922	KIAA0453	KIAA0453 protein			3664.69	14291.1	0.0747135	-1.96335	-4.51455	0.00404091		-0.0592035	-0.136133	0.896169		1.90415	6	3.61759	0.0111292			11.8395	13.8028	11.8987
H200000922	1.98125	NM_005132	REC8	Rec8p, a meiotic recombination and sister chromatid cohesion phosphoprotein of the rad21p family			300.64	595.644	0.0747337	-0.986413	-4.57495	0.00379064		-0.102228	-0.47413	0.652169		0.884185	6	3.40841	0.0143467			8.23189	9.21831	8.33412
H200020768	1.72427	AK056610	0	Homo sapiens cDNA FLJ32048 fis, clone NTONG2001173			615.592	1061.45	0.0747337	-0.785986	-4.19359	0.00572637		0.196345	1.04759	0.335183		0.982331	6	4.18786	0.00576296			9.26583	10.0518	9.06949
[truncated: 19,733 more rows]
