# Supplementary material for: Comparison of the contributions of the nuclear and cytoplasmic compartments to global gene expression in human cells
Source: BMC Genomics. 2007 Sep 25;8:340. doi: 10.1186/1471-2164-8-340 (PMC2048942; doi:10.1186/1471-2164-8-340)
Supplement: Additional file 2 — Hybridization plan for both human genomic microarrays and microRNA arrays. This describes specifically on which array each sample is hybridized. [file 1471-2164-8-340-S2.xls]

## Sheet: Sheet1
	Hybridization Plan
	Array	Cy3	Cy5
	1	c1	n1
	2	t1	c1
	3	n2	c2
	4	c2	t2
	5	c3	n3
	6	t3	c3
	7	n4	c4
	8	c4	t4
	9	n1	n2
	10	n3	n4
	11	t2	t3
	12	t4	t1
	n = nuclear RNA
	c = cytoplasmic RNA
	t = total RNA
	number indicates replicate, i.e. day of preparation.
